# Supplementary material for: Thermal stress-induced metabolic reprogramming in two hard coral species
Source: iScience. 2026 Jun 8;29(6):116207. doi: 10.1016/j.isci.2026.116207 (PMC13259630; doi:10.1016/j.isci.2026.116207)
Supplement: Table S1. Aquarium water parameters details [file mmc2.xlsx]

## Sheet: Table S1
Week*	Salinity	pH	NH4+	NO2	NO3-	PO4 3-	Ca2+		All values are expressed as mg/L
1	35.7	8.09	0.02	0.01	IIS	0.2	450
2	36.2	8.12	0.03	0.01	IIS	0.4	395		IIS= Lower than instrument sensitivity (0.01)
3	35.9	8.11	0.03	0.01	IIS	0.7	402
4	36.1	8.07	0.03	0.01	IIS	IIS	399
5	36.4	8.14	0.03	IIS	IIS	IIS	426		* All parameters represent weekly average based on daily measurements
6	36.2	8.15	0.03	IIS	IIS	IIS	412
7	36.6	8.07	0.04	IIS	IIS	IIS	418
8	36.8	8.11	0.03	IIS	IIS	IIS	415
9	35.9	8.14	0.02	IIS	IIS	IIS	409
10	36.3	8.12	0.02	IIS	IIS	IIS	412
