# Supplementary material for: Thermal stress-induced metabolic reprogramming in two hard coral species
Source: iScience. 2026 Jun 8;29(6):116207. doi: 10.1016/j.isci.2026.116207 (PMC13259630; doi:10.1016/j.isci.2026.116207)
Supplement: Table S2. Specialized metabolic dataset [file mmc3.xlsx]

## Sheet: Foglio2
Compound	PD 240h 1_1	PD 240h 1_2	PD 240h 1_3	PD 240h 2_1	PD 240h 2_2	PD 240h 2_3	PD 240h 3_1	PD 240h 3_2	PD 240h 3_3	PD 240h 4_1	PD 240h 4_2	PD 240h 4_3	PD 240h 5_1	PD 240h 5_2	PD 240h 5_3	PD 24h 1_1	PD 24h 1_2	PD 24h 1_3	PD 24h 2_1	PD 24h 2_2	PD 24h 2_3	PD 24h 3_1	PD 24h 3_2	PD 24h 3_3	PD 24h 4_1	PD 24h 4_2	PD 24h 4_3	PD 24h 5_1	PD 24h 5_2	PD 24h 5_3	PD 72h 1_1	PD 72h 1_2	PD 72h 1_3	PD 72h 2_1	PD 72h 2_2	PD 72h 2_3	PD 72h 3_1	PD 72h 3_2	PD 72h 3_3	PD 72h 4_1	PD 72h 4_2	PD 72h 4_3	PD 72h 5_1	PD 72h 5_2	PD 72h 5_3	PD CTR 1_1	PD CTR 1_2	PD CTR 1_3	PD CTR 2_1
NIACIN	144815	136687	132445	98504	100315	105924	97076	100288	100152	172731	154393	145676	187128	156124	155847	54441	57145	51256	52174	54492	48636	75684	74788	69924	51965	54479	55525	56933	60700	59762	63549	59253	65155	79609	86308	82652	88711	87809	89764	108386	105076	108144	57312	51442	45322	90843	94230	95047	115121
ADENINE	219118	211023	223173	318675	308442	333415	226877	225175	218096	552886	555464	562266	161280	158270	161047	1810781	1790576	1793079	1781023	1727258	1742629	2319673	2309482	2316283	1888038	1919889	1905297	1753307	1681403	1723408	272511	273849	284086	1805895	1753174	1761474	1534194	1558566	1499935	583277	546522	575193	1061794	926345	970106	2615382	2631017	2568362	4031295
Hypoxanthine	3067452	3072638	3006499	3455417	3507356	3542577	3230090	3242100	3199415	3071009	3066729	3074767	3777660	3711424	3769099	8566905	8648098	8486624	4498949	5129592	5087072	8937549	8961316	8871482	6330714	6248541	6305168	5222826	5278819	5222752	7411124	7525580	7515542	6047154	6045596	6221225	8703851	9031022	8699448	9785956	9907592	10061241	3627098	4194242	3946508	10438031	10637858	10538905	10403232
Glutamine (L)	4117908	4105324	4042682	3846813	3825930	3809438	2182133	2193177	2177948	2362976	2343089	2297695	2965536	2939720	2985056	1415748	1453599	1452558	926258	1068662	1016798	1156888	1156443	1165200	719623	730744	728648	1315499	1315324	1299614	2092813	2059830	2077198	1546916	1566629	1559469	1846672	1844940	1785642	2255768	2204634	2224312	1504846	1693514	1653519	1061527	1089903	1070249	1370230
terrein	115.332	115.332	115.332	115.332	115.332	115.332	115.332	115.332	115.332	115.332	115.332	115.332	15804	15721	15218	36857	35081	41222	23807	27833	27601	105521	113765	104103	37539	42473	40525	63168	62861	61781	32409	34283	34633	10917	36578	36603	33177	30720	3163	26890	6184	22820	17571	3516	19958	18593	63402	69059	50470
Umbelliferone	253.532	253.532	253.532	253.532	253.532	253.532	253.532	253.532	253.532	253.532	253.532	253.532	253.532	253.532	253.532	24524	26237	28266	15646	16853	18963	36216	37809	37898	15201	15117	14784	19115	15829	20323	43782	45004	45019	31370	33637	32143	27556	27417	42326	41915	43291	46238	25203	28110	30525	35877	35002	31858	25761
PYRIDOXINE	52902	48790	48603	51110	51189	52128	15576	18924	13114	253.845	5464	2860	37876	39574	35631	13055	8429	12121	253.845	253.845	253.845	253.845	253.845	253.845	253.845	253.845	253.845	253.845	253.845	253.845	27118	25689	25994	9185	2622	17072	18737	13771	18483	28312	26712	25232	5834	253.845	253.845	19015	22377	11450	30338
Gramine	617763	623547	625292	688271	684241	674369	496003	479163	482244	550324	555785	565559	611557	632118	621238	430730	437223	439659	575156	569046	570307	446323	442202	444266	516858	526590	530842	498605	502881	502444	466771	465439	468586	543681	549570	543251	609185	600068	594646	649312	640326	636509	340964	344823	341311	654144	648838	636898	577505
ASCORBIC ACID	140127	139948	131167	127375	131525	126424	94025	74957	29518	75395	80896	74790	116177	38666	38041	23334	16631	15180	10743	14088	15110	11679	7102	8504	22566	14295	20260	7951	5131	328	8854	16141	13661	9925	14794	16003	42008	39758	33386	13021	15088	18410	2680	3267	2552	26168	28548	13196	27950
Mannitol	1140837	1152735	1146727	2028394	2044406	2032117	4218148	4167753	4141321	982810	974810	971840	1102698	1135739	1134344	4398220	4401972	4332120	5638755	5854838	5784748	2252824	2249731	2246500	3640135	3650384	3649025	5064963	5056346	5076154	987462	1006184	993450	4782466	4604136	4667441	3126261	3201080	3170832	578099	581371	576854	472446	484218	470981	1412866	1453796	1413815	3422905
LL-2,6-DIAMINOHEPTANEDIOATE	26626	19718	17593	69930	69583	71996	34452	36249	40230	136104	133315	125811	15534	13865	10152	41968	35930	33205	60868	58849	61102	64718	69947	49900	81943	83339	77930	97393	94409	96946	62864	67298	69363	120773	124312	121453	28184	36247	36678	125924	124716	128758	71301	66848	67676	192459	187198	182812	13230
Citric acid	356356	339707	348300	194314	250611	253024	138200	98199	91089	124003	131083	103403	36440	37319	30909	37221	34198	30286	39930	40390	42817	12458	14480	8547	82074	67540	46390	530.095	530.095	530.095	67853	75247	77396	56741	55597	60198	68199	90786	88530	145739	121422	151287	30253	32412	25845	90538	91221	87782	151679
L-CYSTATHIONINE	68005	69594	63778	60649	67165	60970	56346	61428	59968	69507	69731	66291	63682	68324	65685	36620	36107	30788	45560	42869	42786	49349	49919	43389	51999	50539	62276	36252	40326	40337	41770	41316	38302	57337	60350	58171	45011	50532	56565	57402	51512	48878	35310	38979	38599	44948	39606	38431	45213
3-HYDROXYKYNURENINE	47.3348	47.3348	47.3348	47.3348	47.3348	47.3348	92044	89562	87981	47.3348	47.3348	47.3348	47.3348	47.3348	47.3348	47.3348	47.3348	47.3348	47.3348	47.3348	47.3348	47.3348	47.3348	47.3348	1205	473	607	47.3348	47.3348	47.3348	47.3348	47.3348	47.3348	47.3348	47.3348	47.3348	47.3348	47.3348	47.3348	47.3348	47.3348	47.3348	47.3348	47.3348	47.3348	47.3348	47.3348	47.3348	47.3348
danthron	1063938	1071197	1048136	776067	757257	774910	657863	651853	634774	906463	881299	880774	836190	805188	816365	315256	315672	307356	316231	329005	330826	582143	572167	563338	286026	278093	281431	256784	257997	253868	478274	487204	481893	511320	513012	510698	600462	601606	610127	605965	603600	617719	434566	174939	433387	343840	386234	671487	598613
4-methoxy-9,10-dihydrophenanthrene-2,7-diol	92275	92697	88964	110723	113858	110089	247431	251413	246612	317304	318114	314078	76703	79595	75569	517959	493144	480934	327467	323034	321565	527442	523064	540606	299608	297261	301155	226969	234204	230384	470240	453249	447819	273038	265918	266785	255391	263827	255238	409113	399954	405994	674000	641849	606329	943522	953073	948606	323177
lusianthridin	178009	171659	172457	165419	167653	167381	127179	130043	123648	132225	138414	129771	156270	152244	156300	63644	62130	61518	75765	73978	75584	73004	74706	71100	75153	70921	72314	67931	66797	68922	81436	83928	80798	98756	93352	98862	104034	106053	98982	82812	81256	85846	77916	76502	77385	56035	62579	56575	70631
Arabinofuranosyluracil	4026928	4165589	4344008	3824061	3864267	3742409	2582438	2614292	2522776	271750	3011707	3107250	335256	4861876	4796011	489626	488485	476147	420069	80532	442168	39871	43932	504136	353893	356393	342762	1055727	103132	1061700	1437693	1487522	1481046	776267	776873	761227	1020834	985991	976478	1346272	1318836	1303898	350255	341822	333661	645052	144581	67543	644656
3,5-dihydroxy-7-methoxy-6-methyl-1-oxo-3H-2-benzofuran-4-carboxylic acid	240910	243549	246134	231602	245651	232701	158954	160969	158496	203910	201009	198084	270390	273536	278839	63529	56433	62504	41678	27511	40750	235596	233800	236628	47791	48477	46899	58358	57177	53127	100208	101257	111399	86825	94161	87199	101372	96475	99181	133278	123980	140016	63066	25923	62312	64258	65855	37701	102753
ISOPALMITIC ACID	54610	50662	55683	34238	32967	32967	35963	37380	34737	30501	25865	23994	23818	20200	19323	12340	6528	9367	9335	3683	6078	9888	6137	6536	13995	16295	15204	11067	8747	7018	22756	23195	21585	21395	19878	17508	16806	14711	6437	22100	20175	15787	9659	6721	9436	18086	17658	20335	17026
ONONETIN	24784	28034	29864	26577	24004	25763	14175	14187	13130	12715	12563	24868	6199	9200	6372	9834	6144	6726	2585	2808	5445	2948	2689	2679	258.457	258.457	258.457	258.457	258.457	258.457	20604	22886	22187	6693	10704	8624	11807	17694	21694	22704	29403	21263	9839	9645	10392	15179	14964	20352	16170
6-methoxy-7-(3-methylbut-2-enoxy)chromen-2-one	594339	586120	589081	701414	695308	697932	269581	275509	264671	283325	275249	271019	403878	389496	394169	117487	122019	113775	59999	76298	70742	87841	88056	90339	36404	38017	33115	88402	86992	83935	213235	209764	216317	84306	87445	90560	153406	151194	145920	142653	136391	139634	120621	139354	140926	141865	138972	133298	128774
3-hydroxy-4-(2-hydroxy-6-methylheptan-2-yl)benzoic acid	9649	8774	7975	3978	3788	4181	3273	2650	3226	1673	1807	3016	4258	4266	3886	2310	1130	372	1299	1225	1429	2856	5033	2832	3120	4994	2951	2620	594	1274	440	388	2409	2755	1528	2673	4502	1471	1243	431	1385	1272	2645	37.2033	37.2033	8241	3869	3527	4536
Adenosine	1553486	1552828	1421668	1412509	1410419	1407246	1170451	1182240	1233250	1341264	1317232	1259375	1516091	1469609	1451925	469570	464559	447827	435585	429082	425584	411809	412550	417512	452435	413954	421388	385675	376161	383192	446834	457505	458203	612375	602832	631091	615922	666001	672860	516908	539110	567554	372262	378089	351158	437305	457264	447903	562870
INOSINE	124462	122574	127107	92303	92415	95355	54594	52248	53716	47180	43398	42335	145969	141947	145140	38213	33750	35611	16901	12840	16845	48919	46941	50488	57582	54001	58781	39171	38365	36812	69330	70675	72829	57518	57549	60832	50420	47058	49424	56943	55051	54361	3113	3247	2913	93663	86682	84195	70620
naringenin	87063	84050	80161	55511	56992	59094	90509	93678	91186	120696	108519	100446	80748	67831	63928	91585	94673	88944	77817	94107	87611	84546	85881	79120	70446	64206	70060	57524	63605	56501	76849	77431	83211	75475	76095	74531	82320	94711	95137	74342	79195	78594	57571	61618	54188	115120	121821	123539	71735
Chaulmoogric Acid	24009	21599	20195	6253	2896	3062	13062	11925	12378	10797	9165	9508	27440	26883	27620	262.088	262.088	262.088	262.088	262.088	262.088	262.088	262.088	2671	262.088	262.088	262.088	262.088	262.088	262.088	16109	15436	16524	2621	262.088	2749	262.088	262.088	262.088	19622	15284	12457	262.088	262.088	262.088	262.088	262.088	262.088	262.088
1-Methyladenosine	108073	111924	105121	76603	83620	83014	59677	54784	56824	89132	86995	83511	91476	95052	88087	31879	27765	28105	31744	32411	29206	22905	19866	18250	20025	25243	22146	8202	15847	12824	52801	54892	53221	37364	33219	39104	38793	37767	35971	53798	52337	57700	14426	19022	10446	43777	45694	47566	29269
CIANIDANOL	1418464	1439048	1393194	1242918	1258128	1192484	829345	858853	851924	96736	990645	952783	118240	1615724	1589009	169217	167696	156188	143975	26859	148982	14014	15156	175912	131406	123763	128470	352816	58903	343395	474905	510634	516060	263297	260415	276980	341721	345051	352822	441818	441911	478115	123349	118568	112286	221663	50413	25319	229832
8-(2-hydroxy-1-methoxy-3-methylbut-3-enyl)-7-methoxychromen-2-one	6322	2557	5395	5286	255.676	2608	255.676	255.676	255.676	255.676	255.676	255.676	2886	2696	3287	255.676	255.676	255.676	255.676	255.676	255.676	255.676	255.676	255.676	255.676	255.676	255.676	255.676	255.676	255.676	255.676	255.676	255.676	255.676	255.676	255.676	255.676	255.676	255.676	255.676	255.676	2882	255.676	255.676	255.676	255.676	255.676	255.676	255.676
curvularin	63366	59283	59321	53518	54902	52302	56858	59840	56006	57615	55959	53151	55431	52779	52212	45815	45084	48546	50195	46487	49935	55404	56539	53182	49546	47251	47020	44429	41967	41424	64488	66031	66289	54051	58169	52245	55219	57148	57142	62140	61549	67064	52475	59424	57628	54769	55863	54344	57223
Hieracin	55355	54389	53413	41496	40518	37749	37195	36615	35717	36600	37238	40193	73934	71508	70114	23202	25556	18550	16939	19698	21784	38881	44307	39758	34711	31117	30624	37743	38284	40103	43937	44436	49366	50554	52423	48226	47176	43013	47897	58285	60511	60688	21295	20795	21746	21978	23120	25060	23772
abietic acid	8339194	8370688	8570606	7425835	7243540	7084230	8060452	7797025	7764609	7387626	6943493	6809734	8354217	8530143	8279002	4054180	4059314	4136596	4253528	4209224	4184767	5163424	5214933	4955764	4238838	4409968	4380708	5574650	5374617	5136209	5093201	5012656	4782766	6460219	6343614	6103878	6492796	6113859	5673215	3266470	3096747	2968425	2592616	2601193	2546227	8199412	8383868	8354838	6826898
2,6-dihydroxy-7-methoxy-1,1,4a-trimethyl-3,4,10,10a-tetrahydro-2H-phenanthren-9-one	9.17366	9.17366	9.17366	9.17366	9.17366	9.17366	9.17366	9.17366	9.17366	9.17366	9.17366	9.17366	9.17366	9.17366	9.17366	9.17366	9.17366	9.17366	9.17366	9.17366	9.17366	2579	2680	9.17366	9669	12982	12385	9.17366	9.17366	9.17366	10073	12673	12830	11820	14244	12611	18203	16809	16434	12133	12264	11710	9.17366	9.17366	9.17366	14613	13776	10934	5388
albocycline	266005	259284	258711	179566	175936	184710	134293	127759	125346	158587	151626	150994	326143	325244	335593	81078	77033	73837	92003	90692	90509	168594	162514	170758	209062	224668	216628	142231	144555	147549	142914	144804	146507	233768	241679	238379	198439	200520	206060	187832	187735	177815	62684	64255	66406	186716	183592	181735	243800
barceloneic acid A	142579	145842	146057	138558	136202	137592	62422	57495	63488	64967	65053	62390	95630	93735	97020	2609	2793	2566	256.59	256.59	256.59	256.59	256.59	256.59	256.59	256.59	256.59	256.59	256.59	256.59	26076	27495	27841	10249	10142	10749	19573	19586	19647	18263	15336	18156	256.59	256.59	256.59	20359	20664	19095	23047
(2S,3R,4S,5S,6R)-2-[4-(3-hydroxybutyl)phenoxy]-6-(hydroxymethyl)oxane-3,4,5-triol	24425	25002	25496	23120	23443	23128	6259	8283	9138	15229	14375	13994	19274	18765	21449	256.658	256.658	256.658	256.658	256.658	256.658	256.658	256.658	256.658	256.658	256.658	256.658	256.658	256.658	256.658	256.658	256.658	256.658	256.658	256.658	256.658	2620	2787	5621	2731	2643	2567	256.658	256.658	256.658	256.658	256.658	256.658	256.658
4-[4-(1,3-benzodioxol-5-yl)-2,3-dimethylbutyl]-2-methoxyphenol	20178	14344	20685	30364	41175	16899	81.1347	2706	13566	5891	81.1347	21409	21971	21428	18456	81.1347	2645	5205	2642	2553	2699	20447	2758	18890	50794	61024	8779	5668	81.1347	5502	28391	22024	8458	8996	8906	21671	12005	8022	14176	35227	81.1347	25124	24073	7753	81.1347	21042	15400	17897	9803
(4,7,7-trimethyl-3-bicyclo[2.2.1]heptanyl) (E)-3-(4-hydroxy-3-methoxyphenyl)prop-2-enoate	33389	31840	31229	22503	20499	19111	29825	29797	29210	26303	27690	25828	23369	23054	22382	277460	351961	307665	240811	246962	220101	363013	313092	354748	113225	129237	123147	138811	130926	135543	646844	632289	633038	266157	250217	247712	391920	370489	340659	536266	428526	433214	289562	296579	295334	371599	380520	393352	337685
5-[2-(furan-3-yl)ethyl]-8-hydroxy-5,6,8a-trimethyl-3,4,4a,6,7,8-hexahydronaphthalene-1-carboxylic acid	115669	105815	106033	79147	79604	79061	76758	76299	66410	58077	54995	52898	109613	106417	115204	129774	130753	130871	100936	107546	103934	237331	224751	231281	72655	73622	79698	127458	123429	122577	223860	219664	223226	119855	122234	112119	167735	168117	156414	181568	177556	174664	116312	120583	117447	147972	150156	164365	165481
4-[2-[(1R,4aS,5R,8aS)-6-hydroxy-5-(hydroxymethyl)-5,8a-dimethyl-2-methylidene-3,4,4a,6,7,8-hexahydro-1H-naphthalen-1-yl]ethyl]-2H-furan-5-one	1301085	1181275	1191048	1021849	1006469	997149	746328	723234	720041	732960	697507	721258	1383718	1341994	1348049	1129083	1166236	1191944	1113840	1139973	1149838	2321569	2266097	2283156	1104339	1178291	1192405	1455282	1444560	1418581	1933972	1874223	1910226	1478555	1432700	1421557	1706937	1374765	1730844	1670853	1588657	1578017	1085770	1093094	1083028	1662754	1662517	1694193	2187750
(1R,3R,4S,5R)-1,3,4-trihydroxy-5-[(E)-3-(4-hydroxyphenyl)prop-2-enoyl]oxycyclohexane-1-carboxylic acid	91052	94663	82989	86121	81235	84088	55662	54787	53758	62411	60191	56758	67098	65161	63807	42068	42192	39609	28149	32775	32697	27895	29426	30911	25769	25096	24263	11983	11557	15698	74017	74053	68876	53701	52833	48699	57564	57638	59719	67971	70145	67705	29483	30918	30132	49414	50372	49409	47343
FRUCTOSE 1,6-BIPHOSPHATE	15336	21922	18221	22477	23922	23218	24510	25790	24512	27962	28874	27446	20480	23207	24340	45252	47134	44394	75327	53937	55318	44936	42303	46395	55867	56845	53832	37743	40445	40974	36857	38059	39605	59573	53094	55482	64580	58044	63956	54599	55395	61056	39643	31358	33648	92308	83484	85482	63417
alpha-guaiaconic acid	140206	139815	128179	133864	134084	128262	51409	53481	53994	63928	62598	64614	94843	90224	92058	18939	16217	17480	6171	10674	6857	14775	12069	12261	2818	2792	260.178	9439	9237	6356	28184	27831	28680	17353	16396	18508	23369	25178	23963	29860	27877	29536	11456	16328	12142	12251	17005	15808	20775
Trehalose	99959	100778	103010	99687	88757	97251	62316	64449	60655	83459	74504	74068	98426	101796	97827	87821	83436	81634	67368	75568	88070	118799	120585	115489	79272	85033	91973	74187	68094	75708	161163	167693	151560	128627	130644	137494	101563	122823	122702	170602	168436	178239	76746	74213	72714	112549	123939	104416	80874
(3S,6R,6aS,7S)-6,6a,7,8-tetrahydroxy-3-methyl-3,4,5,6,7,12a-hexahydro-2H-benzo[a]anthracene-1,12-dione	47258	45472	46334	23565	23676	24793	21507	24842	21549	43591	38324	32987	65193	52685	53637	10052	9863	10039	6503	11481	9190	22315	22090	20237	11529	10409	10154	11444	14591	13873	26495	27803	26514	23898	22500	22858	25585	25437	26007	42131	41343	42960	8937	6351	5751	14531	13242	16061	9770
GUANOSINE 3',5'-CYCLIC MONOPHOSPHATE	44661	43307	43210	20420	20079	20552	41649	43825	41195	28410	23686	24818	32047	35531	35273	18488	18688	18153	6230	8703	6776	25949	27024	25789	18561	13920	16110	22656	24137	20063	42.7637	42.7637	2517	15334	12830	12529	2770	5603	2611	8827	6132	6559	42.7637	42.7637	42.7637	20866	18914	20117	50588
methyl 2-(2,6-dihydroxy-4-methylbenzoyl)-3,5-dimethoxybenzoate	331865	331480	315724	308778	315333	312371	131677	133816	132926	204402	204198	190038	243899	234043	238454	40282	43878	38037	28258	31814	27428	54323	54446	50715	26891	27045	26857	36542	33524	33265	96156	99647	95777	74216	71987	75231	81858	92646	85911	130643	128932	130431	64822	77327	75190	45542	50846	48877	76876
Catechin Tetramethylether	58828	60696	15991	3463	18059	18220	18617	17516	17351	103	10040	12420	2125	71700	71839	9.12016	9.12016	9.12016	9.12016	9.12016	9.12016	9.12016	9.12016	9.12016	9.12016	9.12016	9.12016	9.12016	9.12016	9.12016	58689	61175	58604	8660	1426	8508	16441	17145	14851	64998	63411	63430	9.12016	9.12016	9.12016	17050	14675	612	8484
Adenosine Monophosphate	245813	241758	241693	170590	173492	174384	159776	155411	154214	159007	159648	151264	213924	217438	221113	41837	41425	42596	34905	36839	34413	58743	67081	54351	90155	75169	74505	26627	28459	27406	45180	38030	44893	64445	66590	67705	61377	59497	56209	51156	52287	52144	18557	19649	16182	72477	77824	76852	108135
2-hydroxy-6-pentadecylbenzoic acid	104397	92605	91399	86959	87735	85288	59386	60423	59299	54447	48927	46158	106334	109870	109800	60443	63242	65763	26192	24677	26954	139471	133956	132234	26290	30402	33485	49121	47324	47374	44273	39708	42025	28699	27917	27962	46250	42020	39226	26814	27245	25241	26376	25072	24734	54590	58282	59197	118406
6,10a-dihydroxy-4-(hydroxymethyl)-4,7,11b-trimethyl-1,2,3,4a,5,6,6a,7,11,11a-decahydronaphtho[2,1-f][1]benzofuran-9-one	194118	195513	188857	137523	135167	137400	102137	94778	102758	133344	171965	134151	195037	192343	181495	253362	230812	239955	179272	182464	180540	569697	550244	550822	284604	308234	299596	304504	306354	304692	224024	240144	233176	211743	218241	218025	209607	212321	218054	203855	216222	211786	186787	231994	192545	327532	327005	327962	406946
2',4',11-trioxaspiro[tricyclo[4.4.1.0?,?]undecane-2,3'-tricyclo[7.3.1.0?,??]tridecane]-1'(12'),3,5',7',8,9'(13'),10'-heptaene-5,7,10-triol	90597	94501	86690	96995	97212	97635	59371	58526	61679	65532	62404	61739	77506	79303	74505	47146	49200	48175	25497	30053	28958	35062	32438	31621	24398	20464	22246	18997	17539	18578	80828	80295	78044	50122	52873	47991	60365	61103	63450	70844	67131	70174	32035	37232	35102	54640	52307	56225	48393
candidone	125408	124429	122402	132819	145322	134207	87272	65841	71553	80743	77580	73986	104469	106254	104603	257.078	257.078	257.078	257.078	257.078	257.078	257.078	257.078	257.078	257.078	257.078	257.078	257.078	2694	257.078	257.078	2645	257.078	257.078	257.078	257.078	11821	16802	14178	5396	2594	5257	257.078	257.078	257.078	5924	5851	3534	12073
2-(3,5-dihydroxy-1,4-dioxo-1,4-dihydronaphthalen-2-yl)-3-methoxy-5-methylbenzoic acid	10.7143	10.7143	10.7143	10.7143	10.7143	10.7143	10.7143	10.7143	10.7143	10.7143	10.7143	10.7143	10.7143	10.7143	10.7143	10.7143	10.7143	10.7143	10.7143	10.7143	10.7143	10.7143	10.7143	10.7143	10.7143	10.7143	10.7143	10.7143	10.7143	10.7143	10.7143	10.7143	10.7143	10.7143	10.7143	10.7143	10.7143	10.7143	10.7143	10.7143	10.7143	10.7143	10.7143	10.7143	10.7143	10.7143	10.7143	10.7143	10.7143
5,7-dihydroxy-2-(4-methoxyphenyl)-6-(3-methylbut-2-enyl)-2,3-dihydrochromen-4-one	279.275	279.275	279.275	279.275	279.275	279.275	279.275	279.275	279.275	279.275	279.275	279.275	279.275	279.275	279.275	279.275	279.275	279.275	279.275	279.275	279.275	279.275	279.275	279.275	279.275	279.275	279.275	279.275	279.275	279.275	279.275	279.275	279.275	279.275	279.275	279.275	279.275	279.275	279.275	279.275	279.275	279.275	279.275	279.275	279.275	279.275	279.275	279.275	279.275
dimethyl 2,4-bis(4-hydroxyphenyl)cyclobutane-1,3-dicarboxylate	38764	37850	34709	20730	20642	19330	8968	8472	8227	8367	13494	7757	11334	8585	8292	8.50704	8.50704	8.50704	8.50704	8.50704	8.50704	8.50704	8.50704	85	8.50704	8.50704	8.50704	8.50704	8.50704	8.50704	7562	9390	6859	8.50704	8.50704	8.50704	8.50704	2732	5940	5195	2697	8.50704	8.50704	8.50704	8.50704	3307	8.50704	3078	8.50704
rutamarin	158772	154410	162819	77062	76331	74105	93708	73445	75175	57065	55685	53474	55374	54204	52007	18768	17903	18626	16844	13955	16800	12735	16288	11830	29232	23404	29466	12184	12269	11906	47906	50926	48243	45516	49566	44769	27886	28954	20251	36885	42043	40009	18465	17587	16766	49735	40680	39383	37820
2-(2-hydroxy-6-methylhept-5-en-2-yl)-7-(3-methylbut-2-enyl)-2,3-dihydro-1-benzofuran-5-carboxylic acid	83511	78613	114493	104042	103523	95068	78952	75716	77539	62050	56791	53680	138048	139980	138686	44199	53883	52783	39978	17230	38023	29413	27549	64753	53298	61352	58091	87514	88698	89926	17690	57817	60487	46656	41096	42023	62721	58173	54539	41538	11427	36257	26123	5787	5604	106831	109026	109565	116283
Duartin, Dimethyl Ether	2622	2712	252.304	16386	15791	14718	252.304	252.304	252.304	5937	5667	3021	252.304	252.304	252.304	252.304	252.304	252.304	252.304	252.304	252.304	252.304	252.304	252.304	252.304	252.304	252.304	252.304	252.304	252.304	252.304	252.304	252.304	252.304	252.304	252.304	252.304	252.304	252.304	252.304	252.304	252.304	252.304	252.304	252.304	252.304	252.304	252.304	10101
Hydrocortisone	3415	85	83	86	737	381	8.32531	8.32531	8.32531	8.32531	8.32531	8.32531	3436	2377	413	8.32531	8.32531	8.32531	8.32531	8.32531	8.32531	6642	6693	5771	8.32531	8.32531	8.32531	8.32531	8.32531	8.32531	36488	36319	37760	8.32531	2538	8.32531	8829	3230	6292	27690	24670	26556	6535	9557	9564	10793	7170	10991	8.32531
3-[2-(6,7-dihydroxy-1,2,4a-trimethylspiro[3,4,6,7,8,8a-hexahydro-2H-naphthalene-5,2'-oxirane]-1-yl)ethyl]-2-hydroxy-2H-furan-5-one	32484	27577	13725	11987	15015	20607	33238	27361	23964	37284	40845	45022	11088	8462	22198	197759	182937	184430	86943	96508	103634	422649	402436	411092	198761	243100	238218	196182	193331	193505	138531	131418	131918	128054	120273	124412	88002	90019	84124	114329	118738	113568	104686	113512	106367	265565	246831	269835	282089
methyl chlorogenate	149176	146117	140283	141247	145300	144709	99511	94481	90371	125481	115101	110521	203340	189359	187246	26413	27954	26360	8231	11360	9435	24458	23164	21836	12673	11962	12424	16361	13214	12223	50809	61072	59692	25457	31517	28734	36092	38813	39384	34816	38568	31824	8724	13240	12010	28697	27845	26998	28033
5,7-dihydroxy-2-(4-hydroxy-3-methoxyphenyl)-6-(3-methylbut-2-enyl)-2,3-dihydrochromen-4-one	252.53	252.53	252.53	252.53	252.53	252.53	252.53	252.53	252.53	252.53	252.53	252.53	252.53	252.53	252.53	252.53	252.53	252.53	252.53	252.53	252.53	252.53	252.53	252.53	252.53	252.53	252.53	252.53	252.53	252.53	252.53	252.53	252.53	252.53	252.53	252.53	252.53	252.53	252.53	252.53	252.53	252.53	252.53	252.53	252.53	252.53	252.53	252.53	252.53
NCGC00385174-01!1-[2,4-dihydroxy-3-(3-methylbut-2-enyl)phenyl]-3-(4-hydroxyphenyl)propan-1-one	85	7.91804	351	7.91804	7.91804	7.91804	7.91804	7.91804	7.91804	7.91804	7.91804	7.91804	92	87	7.91804	7.91804	7.91804	7.91804	33824	14326	29244	405	501	432	7.91804	7.91804	7.91804	84	85	7.91804	327	7.91804	7.91804	2496	83	7.91804	7.91804	79	7.91804	22337	23737	24501	7.91804	7.91804	7.91804	1623	14102	7679	477
11A-Acetoxyprogesterone	75107	81833	90254	112320	107294	105703	116108	117725	112895	111396	106636	107025	124065	125485	120155	71464	68247	71743	68896	69000	62722	84345	82228	80177	57705	57335	50627	79344	82897	82625	80839	79004	77771	83493	79239	77647	77923	77874	75199	62317	60462	59644	57626	60750	61194	71679	70399	70663	81616
4-hydroxy-3-[(2E)-4-hydroxy-3,7-dimethylocta-2,6-dienyl]-5-[(E)-4-hydroxy-3-methylbut-2-enyl]benzoic acid	98588	98704	71493	91017	78769	85860	41359	36184	47631	41809	37752	31423	80128	71647	75615	45679	35494	38423	44067	29867	47452	19008	17725	15958	41483	43597	36683	18003	17640	30217	42259	45147	13622	29700	30404	30072	47039	47243	46536	11864	46981	12508	23905	28609	22265	69837	77010	71471	74779
NCGC00347401-02!(E)-1-[2,4-dihydroxy-3-[(2-hydroxyphenyl)methyl]-6-methoxyphenyl]-3-phenylprop-2-en-1-one	41334	41135	42755	22378	23520	23372	40160	40073	40844	25081	23830	24921	79661	80218	81017	10625	8809	10883	10801	10228	6870	29163	24424	28122	18018	21789	20144	19075	15944	12763	14990	15738	14802	35112	33984	33591	31294	22078	20330	19325	10968	9868	271.305	271.305	271.305	47893	44240	41981	42076
loganic acid	43180	40668	38113	31778	31944	31716	23299	23882	23586	22011	23281	21584	38684	29847	34326	258.21	258.21	2671	5916	5458	5869	2759	5562	2758	258.21	258.21	258.21	2700	258.21	258.21	14850	15796	17201	11725	12644	15316	11418	11132	10827	10932	10787	10369	258.21	258.21	258.21	11168	8021	8217	12128
(E)-5-[(1S,4aR,8aR)-2-formyl-5,5,8a-trimethyl-1,4,4a,6,7,8-hexahydronaphthalen-1-yl]-3-(acetyloxymethyl)pent-2-enoic acid	8177	336	2589	33.6454	33.6454	33.6454	8124	33.6454	5314	2641	33.6454	33.6454	11174	5555	5360	64034	69112	74832	42259	45635	42145	136090	133141	130016	40887	45605	42795	40249	43824	43625	96392	87890	91180	84671	83541	80966	84027	74536	76088	89167	78258	78861	53310	52634	53174	125115	120754	120034	142811
5-(4-acetyloxy-3-hydroxy-2,5,5,8a-tetramethyl-3,4,4a,6,7,8-hexahydronaphthalen-1-yl)-3-methylpentanoic acid	43506	46321	44548	33143	30582	33518	25402	24095	20822	18762	18598	18883	48117	44540	49147	20575	21736	19698	14447	14647	17936	35063	35432	33945	19878	19526	16973	23108	22153	22489	29757	26358	28539	20032	19867	19539	23157	23211	24863	15834	15185	17110	15459	15101	14166	35347	36604	40679	39383
Samidin	258.583	258.583	258.583	258.583	258.583	258.583	258.583	258.583	258.583	258.583	258.583	258.583	258.583	258.583	258.583	258.583	258.583	258.583	258.583	258.583	258.583	258.583	258.583	258.583	258.583	258.583	258.583	258.583	258.583	258.583	258.583	258.583	258.583	258.583	258.583	258.583	258.583	258.583	258.583	258.583	258.583	258.583	258.583	258.583	258.583	258.583	258.583	258.583	258.583
5-Demethylnobiletin	128320	125190	125762	129694	134493	130921	106099	103885	107165	147669	140471	141134	144421	145417	149308	145447	151399	147274	134633	139721	173832	128613	128820	131783	136039	134105	136095	147207	146956	145068	186049	186941	191795	213084	205353	214096	154258	161013	162307	204618	206950	206419	102143	108796	106333	161619	170469	164780	119108
[(9R,10R)-10-acetyloxy-8,8-dimethyl-2-oxo-9,10-dihydropyrano[2,3-f]chromen-9-yl] 2-methylbutanoate	8.08042	8.08042	8.08042	8.08042	8.08042	8.08042	8.08042	2584	8.08042	8.08042	8.08042	8.08042	8232	2524	8.08042	8.08042	8.08042	8.08042	8.08042	8.08042	8.08042	2828	2629	2661	2619	2616	8.08042	8.08042	8.08042	8.08042	8.08042	8.08042	8.08042	8.08042	2534	2905	8.08042	8.08042	8.08042	8.08042	8.08042	8.08042	8.08042	8.08042	8.08042	2539	2580	2540	8.08042
3-(5-hydroxy-2,2,7,8-tetramethyl-6-oxo-7,8-dihydropyrano[3,2-g]chromen-10-yl)hexanoic acid	253.61	253.61	253.61	253.61	253.61	253.61	253.61	253.61	253.61	253.61	253.61	253.61	253.61	253.61	253.61	35809	38666	39894	32280	31922	36588	49290	46315	45365	5103	253.61	2610	10213	7052	8821	70492	70833	74175	53316	54179	53834	57776	55626	55140	49152	44595	47092	29454	31771	28926	100086	90909	96854	75823
Quassin	39203	41908	40640	68160	65406	64656	25264	13769	19293	12021	15461	17587	31354	35592	35384	251.899	251.899	251.899	251.899	251.899	251.899	251.899	251.899	251.899	251.899	251.899	251.899	251.899	251.899	251.899	251.899	251.899	251.899	251.899	251.899	251.899	251.899	251.899	251.899	251.899	251.899	251.899	251.899	251.899	251.899	251.899	251.899	251.899	251.899
Ilicicolin A	24431	14552	19166	8660	5660	9440	7.89725	7.89725	2617	7.89725	7.89725	7.89725	320	7.89725	7.89725	8830	5281	4478	2821	11321	8366	6769	1388	4709	7.89725	7.89725	79	7.89725	365	7.89725	18535	18320	17148	17759	15860	15708	17824	28655	22245	11834	12655	14687	2813	2732	2815	46793	48132	45176	40127
(E)-1-[3-[(2,3-dihydroxyphenyl)methyl]-2,4-dihydroxy-6-methoxyphenyl]-3-phenylprop-2-en-1-one	34248	35085	34497	40412	38587	40039	13573	13604	13098	16407	15721	15911	11336	12532	11385	28536	29132	26825	252.99	252.99	252.99	5441	5669	5545	252.99	252.99	252.99	252.99	252.99	252.99	29128	29672	31106	10770	10579	11162	12063	11598	12013	6954	6683	7578	6613	6485	3097	10674	11267	10578	39136
aschantin	57482	58117	58824	72139	69002	66352	28888	31605	28752	36014	35420	36240	46224	50500	48638	238.522	2545	238.522	238.522	238.522	238.522	238.522	238.522	238.522	238.522	238.522	238.522	238.522	238.522	238.522	2715	238.522	2620	2933	3241	5868	20984	20823	20614	238.522	238.522	238.522	238.522	238.522	238.522	5669	5905	5836	6420
Strophanthidin	25198	15039	18608	21696	19133	19021	20400	19094	20646	9578	14277	14744	32781	28329	35728	16494	14920	21503	258.667	258.667	258.667	40317	33474	39262	2733	3117	3008	23949	18430	12735	33786	31326	33117	17545	15232	14476	22642	28319	29998	31200	26321	28263	24316	24709	27267	21590	21130	20926	43043
NCGC00381018-01![3,4,5-trihydroxy-6-(hydroxymethyl)oxan-2-yl] 3-hydroxy-4,5-dimethoxybenzoate	23946	22947	24825	39327	37920	41159	17189	16529	16405	26312	21217	20922	25668	21093	21178	5793	6379	3132	7449	6508	6216	6931	8010	6520	33.2066	33.2066	33.2066	6348	5997	6097	8951	9755	6692	5333	33.2066	33.2066	11663	11397	13095	12074	15874	12845	13193	11578	11068	11321	11427	11972	17850
NCGC00380686-01_C20H26O6_	14057	11102	13427	14432	14270	13062	15824	15456	15167	14422	13560	10452	13915	13844	13794	23051	25279	22356	12067	11855	14457	56063	50753	48897	14454	21862	17373	15772	15626	16972	38590	41863	39831	19047	28949	20621	27302	36327	25982	36767	35638	34593	21088	21610	21809	56476	60589	66007	66593
CHOLIC ACID	254.963	254.963	254.963	254.963	254.963	254.963	254.963	254.963	254.963	254.963	254.963	254.963	254.963	254.963	254.963	254.963	254.963	254.963	254.963	254.963	254.963	254.963	254.963	254.963	254.963	254.963	254.963	254.963	254.963	254.963	254.963	254.963	254.963	254.963	254.963	254.963	254.963	254.963	254.963	254.963	254.963	254.963	254.963	254.963	254.963	254.963	254.963	254.963	254.963
2,4,18-trihydroxy-15-(3-hydroxy-3-methylbutyl)-7,9,13-trioxapentacyclo[10.8.0.0?,??.0?,?.0??,??]icosa-1(12),2,5,10,14,16,18-heptaen-20-one	29728	33122	33092	20436	18438	18110	28734	26460	27288	23516	24486	22164	35426	36989	36256	3459	5385	5611	10345	7523	7803	5722	8.24672	5389	8.24672	8.24672	8.24672	2802	8.24672	2783	16562	18632	17834	17223	18465	16717	15775	14086	13053	11667	12223	12717	8.24672	8.24672	8.24672	10541	12622	13552	11461
[3-hydroxy-1-(4-methoxy-7-oxofuro[3,2-g]chromen-9-yl)oxy-3-methylbutan-2-yl] (E)-2-methylbut-2-enoate	265.074	265.074	265.074	265.074	265.074	265.074	265.074	265.074	265.074	265.074	265.074	265.074	265.074	265.074	265.074	265.074	265.074	265.074	265.074	265.074	265.074	265.074	265.074	265.074	265.074	265.074	265.074	265.074	265.074	265.074	265.074	265.074	265.074	265.074	265.074	265.074	265.074	265.074	265.074	265.074	265.074	265.074	265.074	265.074	265.074	265.074	265.074	265.074	265.074
isorhapontin	46616	46241	48108	51346	49959	51078	28159	29421	27983	30207	34108	28720	32861	28667	30464	258.03	258.03	258.03	258.03	258.03	258.03	258.03	258.03	258.03	258.03	258.03	258.03	258.03	258.03	258.03	258.03	258.03	258.03	258.03	258.03	258.03	2695	5788	2834	258.03	258.03	258.03	258.03	258.03	258.03	258.03	258.03	258.03	258.03
Cedrelone	40853	39966	41817	27671	25456	25772	25690	25794	25979	24130	25420	24976	35571	34643	39525	5531	2518	2778	5978	8855	8687	3090	5284	2764	2671	46.7593	46.7593	2999	2816	2788	14278	18159	17585	14139	16499	16101	11979	12171	12060	15984	12839	14809	46.7593	46.7593	46.7593	15696	11835	12667	14046
[(2S,3R,4S,5S,6R)-3,4,5-trihydroxy-6-(hydroxymethyl)oxan-2-yl] (3aS,6Z,10E,11aR)-10-methyl-3-methylidene-2-oxo-3a,4,5,8,9,11a-hexahydrocyclodeca[b]furan-6-carboxylate	27115	28319	27728	28901	31216	28875	14282	15711	13773	17900	14900	16307	24203	26070	24413	228.153	228.153	228.153	228.153	228.153	228.153	228.153	228.153	228.153	228.153	228.153	228.153	228.153	228.153	228.153	228.153	228.153	228.153	228.153	228.153	228.153	228.153	228.153	228.153	228.153	228.153	228.153	228.153	228.153	228.153	228.153	228.153	228.153	2611
NCGC00385788-01!3-(2,4-dihydroxyphenyl)-5,7-dihydroxy-6,8-bis(3-methylbut-2-enyl)-2,3-dihydrochromen-4-one	218034	275935	246924	70145	75700	71248	56316	44493	49207	39815	46603	41830	35297	31914	34668	127741	116211	110919	112908	96091	91578	232384	250604	238578	63834	45851	51419	15859	19238	17920	302005	314393	326832	106531	119146	121825	80965	87142	76632	196229	264202	232932	194597	185517	183424	311953	268236	274803	229644
6-Hydroxysumatrol	9097	8012	7650	6263	6074	3283	8028	8530	9016	2609	2856	254.411	9549	9744	9002	5413	6274	5654	254.411	254.411	254.411	10811	10576	7795	254.411	254.411	254.411	2544	2712	254.411	6214	6627	6950	254.411	254.411	254.411	254.411	254.411	5404	254.411	254.411	254.411	254.411	254.411	254.411	7183	7553	9801	9776
1',2'-dihydro-2',6-dihydroxyrotenone	296.609	296.609	296.609	296.609	296.609	296.609	296.609	296.609	296.609	296.609	296.609	296.609	296.609	296.609	296.609	296.609	296.609	296.609	296.609	296.609	296.609	296.609	296.609	296.609	296.609	296.609	296.609	296.609	296.609	296.609	296.609	296.609	296.609	296.609	296.609	296.609	296.609	296.609	296.609	296.609	296.609	296.609	296.609	296.609	296.609	296.609	296.609	296.609	296.609
(3R,7R,8R,8aS)-3,4'-dihydroxy-7'-(2-hydroxyethyl)-4,4,7,8a-tetramethylspiro[2,3,4a,5,6,7-hexahydro-1H-naphthalene-8,2'-3,8-dihydrofuro[2,3-e]isoindole]-6'-one	53339	52656	49810	80604	84215	80101	26422	26977	19783	25462	19164	16778	44890	41038	41737	256.315	256.315	256.315	256.315	256.315	256.315	256.315	256.315	256.315	256.315	256.315	256.315	256.315	256.315	256.315	256.315	256.315	256.315	256.315	256.315	256.315	256.315	256.315	256.315	256.315	256.315	256.315	256.315	256.315	256.315	256.315	256.315	256.315	256.315
(2S,3S,4S,5R,6S)-3,4,5-trihydroxy-6-(5-hydroxy-4-oxo-2-phenylchromen-7-yl)oxyoxane-2-carboxylic acid	1621.42	1621.42	1621.42	1621.42	1621.42	1621.42	1621.42	1621.42	1621.42	1621.42	1621.42	1621.42	1621.42	1621.42	1621.42	1621.42	1621.42	1621.42	1621.42	1621.42	1621.42	1621.42	1621.42	1621.42	1621.42	1621.42	1621.42	1621.42	1621.42	1621.42	1621.42	1621.42	1621.42	1621.42	1621.42	1621.42	1621.42	1621.42	1621.42	1621.42	1621.42	1621.42	1621.42	1621.42	1621.42	1621.42	1621.42	1621.42	1621.42
methyl dichloroasterrate	264.898	264.898	264.898	264.898	264.898	264.898	264.898	264.898	264.898	264.898	264.898	264.898	264.898	264.898	264.898	13304	18030	14918	5334	5389	5766	8446	6140	8558	264.898	264.898	264.898	264.898	264.898	264.898	38732	37449	35916	13824	12906	13400	20547	17568	21111	19043	13175	17382	17385	14770	16570	21080	16783	17269	12505
Salvinorin A	4727	5904	5688	8191	11379	1806	180.647	180.647	180.647	180.647	180.647	180.647	180.647	180.647	180.647	180.647	180.647	180.647	180.647	180.647	180.647	180.647	180.647	180.647	180.647	180.647	180.647	180.647	180.647	180.647	2616	180.647	180.647	180.647	180.647	180.647	180.647	180.647	180.647	180.647	180.647	2710	180.647	180.647	180.647	180.647	180.647	180.647	180.647
methyl 2-[[4-hydroxy-3-(3-methylbut-2-enyl)phenyl]methyl]-3-(4-hydroxyphenyl)-4-methoxy-5-oxofuran-2-carboxylate	5615	13201	14067	279.574	279.574	279.574	279.574	279.574	279.574	279.574	279.574	279.574	279.574	279.574	279.574	279.574	279.574	279.574	279.574	279.574	279.574	279.574	279.574	279.574	279.574	279.574	279.574	279.574	279.574	279.574	279.574	279.574	279.574	279.574	279.574	279.574	279.574	279.574	279.574	279.574	279.574	279.574	279.574	279.574	279.574	2796	279.574	279.574	279.574
11-(hydroxymethyl)-2,6,6,14,19-pentamethyl-7,16,18-trioxapentacyclo[12.6.1.0?,??.0?,??.0??,??]henicosa-5(10),11-diene-3,8,15,20-tetrone	271.434	271.434	271.434	271.434	271.434	271.434	271.434	271.434	271.434	271.434	271.434	271.434	271.434	271.434	271.434	271.434	271.434	271.434	271.434	271.434	271.434	271.434	271.434	271.434	271.434	271.434	271.434	271.434	271.434	271.434	271.434	271.434	271.434	271.434	271.434	271.434	271.434	271.434	271.434	271.434	271.434	271.434	271.434	271.434	271.434	271.434	271.434	271.434	271.434
epiyangambin	112560	109012	109952	156664	155573	154439	70233	73255	70021	57582	57960	56978	91726	89854	85551	8.75645	8.75645	8.75645	8.75645	8.75645	8.75645	8.75645	8.75645	8.75645	8.75645	8.75645	8.75645	8.75645	8.75645	8.75645	8.75645	8.75645	8.75645	8.75645	8.75645	8.75645	8.75645	8.75645	8.75645	8.75645	8.75645	8.75645	8.75645	8.75645	8.75645	8.75645	8.75645	8.75645	8.75645
2-[[4-(2,4-dihydroxy-3,5,6-trimethylbenzoyl)oxy-2-hydroxy-6-methylbenzoyl]amino]-3-hydroxybutanoic acid	8.0342	8.0342	8.0342	8.0342	8.0342	8.0342	8.0342	8.0342	8.0342	8.0342	8.0342	8.0342	8.0342	8.0342	8.0342	8.0342	8.0342	8.0342	8.0342	8.0342	8.0342	8.0342	8.0342	8.0342	8.0342	8.0342	8.0342	8.0342	8.0342	8.0342	8.0342	8.0342	8.0342	8.0342	8.0342	8.0342	8.0342	8.0342	8.0342	8.0342	8.0342	8.0342	8.0342	8.0342	8.0342	8.0342	8.0342	8.0342	8.0342
NCGC00384517-01!(2S)-2-phenyl-7-[(2S,3R,4S,5S,6R)-3,4,5-trihydroxy-6-(hydroxymethyl)oxan-2-yl]oxy-2,3-dihydrochromen-4-one	83470	102699	98782	73886	74681	77129	97369	64559	62904	43927	60689	59314	63221	65493	64765	35571	76322	79561	63704	35928	32270	30860	83428	79228	434017	42500	43356	24651	53215	52188	52414	34347	33705	45236	59658	56584	29028	48946	42996	12916	32424	31485	52861	25930	20393	67005	70866	70971	68746
(2R,3S,4S,5R,6R)-2-[[(2R,3R,4R,5S)-3,4-dihydroxy-5-(hydroxymethyl)oxolan-2-yl]oxymethyl]-6-[(2E)-3,7-dimethylocta-2,6-dienoxy]oxane-3,4,5-triol	41985	46539	41347	52935	55870	55007	24699	22778	25232	20241	21307	19823	34428	37564	36370	259.076	259.076	259.076	259.076	259.076	259.076	259.076	259.076	259.076	259.076	259.076	259.076	259.076	259.076	259.076	259.076	259.076	259.076	259.076	259.076	259.076	259.076	259.076	259.076	259.076	259.076	259.076	259.076	259.076	259.076	259.076	259.076	259.076	259.076
[(2E,6Z,10Z)-7,11-bis(acetyloxymethyl)-3,15-dimethylhexadeca-2,6,10,14-tetraenyl] acetate	57129	46153	48417	25936	25039	26721	27133	27833	28473	28620	25701	25308	29009	27412	27239	6282	5706	2782	21828	15200	18693	9768	6319	5922	14041	17469	17806	12559	11379	10189	32395	29308	27998	43598	42544	42459	27971	26223	20957	38602	31825	31301	13902	14405	11899	27071	29372	30475	23784
3,5-dihydroxy-2-(4-hydroxyphenyl)-7-[3,4,5-trihydroxy-6-(hydroxymethyl)oxan-2-yl]oxy-2,3-dihydrochromen-4-one	254.024	254.024	254.024	254.024	254.024	254.024	254.024	254.024	254.024	254.024	254.024	254.024	254.024	254.024	254.024	19979	25854	23482	8525	2594	2868	37517	36715	33344	254.024	254.024	254.024	2540	254.024	254.024	45433	39692	39697	21821	21001	25526	27863	26757	30375	42595	38846	35802	19846	17647	17721	33185	32056	31060	28887
[5-ethenyl-3-hydroxy-4-(3-hydroxyprop-1-en-2-yl)-2-(3-methoxy-3-oxoprop-1-en-2-yl)-5-methylcyclohexyl] 4-acetyloxy-3-hydroxy-2-methylidenebutanoate	42822	44835	43849	33487	32357	32475	14725	16797	18211	17745	16863	19773	54141	51167	54807	23712	20245	23733	16753	12731	12962	36232	34526	36800	12278	13046	12226	13274	13993	12620	43950	45823	42901	19168	18508	17503	28204	27149	29091	37193	37047	36310	25498	23117	23207	25428	24782	25222	38299
methyl 3-(3,4-dihydroxyphenyl)-2-[[4-hydroxy-3-(3-methylbut-2-enyl)phenyl]methyl]-4-methoxy-5-oxofuran-2-carboxylate	59139	55993	53219	19723	15360	18383	23763	22258	22333	11279	9947	10989	51891	45738	40422	13384	12938	9812	5271	5898	5215	42489	41797	36576	25826	22283	24203	14597	15093	13467	41681	43275	40733	17121	16861	17008	20550	23688	18181	36969	37106	34516	16749	23168	19937	18771	23563	20368	36767
6-[(6,8-dihydroxy-7-methoxy-3-methyl-1-oxo-3,4-dihydroisochromen-4-yl)oxy]-4,8-dihydroxy-7-methoxy-3-methyl-3,4-dihydroisochromen-1-one	15060	14866	13234	13612	11534	14807	5465	6047	5947	8.7693	8.7693	8.7693	8.7693	8.7693	8.7693	24458	21050	21393	22947	20882	24050	2616	2610	2665	10291	10535	7031	8.7693	8.7693	8.7693	36712	37307	36510	37351	36044	42613	41466	38278	39799	20743	18523	22024	17427	17742	17814	30131	31972	31098	21171
NCGC00381126-01!6,7-bis(hydroxymethyl)-1-methoxy-8-(3,4,5-trimethoxyphenyl)-5,6,7,8-tetrahydronaphthalene-2,3-diol	19318	23250	24051	13835	12841	13617	256.088	256.088	256.088	256.088	256.088	256.088	9063	9213	13620	30477	27723	28016	11420	5316	10580	38213	40433	41015	256.088	256.088	256.088	2568	5161	2591	70742	76581	72940	24475	30510	27730	26448	25600	25801	62823	60228	59684	22409	23281	25272	42773	40856	42793	42492
NCGC00347832-02_C19H22N2O9_Uridine, 2'-(2,4-dimethoxy-6-methylbenzoate)	258.165	258.165	258.165	258.165	258.165	258.165	258.165	258.165	258.165	258.165	258.165	258.165	258.165	258.165	258.165	258.165	258.165	258.165	258.165	258.165	258.165	258.165	258.165	258.165	258.165	258.165	258.165	258.165	258.165	258.165	258.165	258.165	258.165	258.165	258.165	258.165	258.165	258.165	258.165	258.165	258.165	258.165	258.165	258.165	258.165	258.165	258.165	258.165	258.165
1,7-bis(4-hydroxyphenyl)-5-[(2R,3R,4S,5S,6R)-3,4,5-trihydroxy-6-(hydroxymethyl)oxan-2-yl]oxyheptan-3-one	31444	31180	31185	21481	23201	22473	8329	5888	7797	5628	5339	2988	29229	27135	31427	9479	11598	9156	8791	9039	11204	15696	16242	15031	5954	5873	3026	8782	8604	5697	15130	18070	15385	11952	13464	12305	14146	13443	15951	12659	14844	9241	2919	2883	2724	30082	29491	27371	29449
(2R,3S,4S,5R,6S)-2-[(3,4,5-trihydroxyoxan-2-yl)oxymethyl]-6-(3,4,5-trimethoxyphenoxy)oxane-3,4,5-triol	272.374	272.374	272.374	272.374	272.374	272.374	272.374	272.374	272.374	272.374	272.374	272.374	272.374	272.374	272.374	272.374	272.374	272.374	272.374	272.374	272.374	272.374	272.374	272.374	272.374	272.374	272.374	272.374	272.374	272.374	272.374	272.374	272.374	272.374	272.374	272.374	272.374	272.374	272.374	272.374	272.374	272.374	272.374	272.374	272.374	272.374	272.374	272.374	272.374
chaetoglobosins	308160	399608	385026	118310	116164	113798	298068	260207	259342	173944	185039	177917	543139	494122	470202	168837	163938	161726	117562	105954	108095	344414	335799	331485	303175	213479	222255	226496	235519	227346	266965	265005	262247	324650	335181	331971	193637	188440	159290	133465	149940	142540	60827	57785	56225	512737	445347	445362	555475
NCGC00381051-01_C29H39NO8_2-(4-Hydroxy-6-methoxy-1-oxo-5-{[(2E,6Z)-3,7,11-trimethyl-2,6,10-dodecatrien-1-yl]oxy}-1,3-dihydro-2H-isoindol-2-yl)pentanedioic acid	22811	25460	24249	24109	23107	26171	17337	18090	16815	25895	26538	26958	24233	24976	28804	19574	18711	18767	12200	12917	11966	15877	16563	16754	5931	5619	3256	15413	12776	12178	31619	32912	33738	21305	22025	20511	38844	39481	39945	22640	24266	24209	13580	12753	15938	30575	31178	30839	28506
(2S,3R,5S,9R)-2,3-dihydroxy-14-(hydroxymethyl)-5,9-dimethyl-14-{[(2S,3R,4S,5S,6R)-3,4,5-trihydroxy-6-(hydroxymethyl)oxan-2-yl]oxy}tetracyclo[11.2.1.0?,??.0?,?]hexadecane-5-carboxylic acid	24255	23443	23423	36355	34156	37577	52126	46784	45641	64946	60548	64349	21424	25529	26063	87510	87806	91622	105625	111042	113587	150759	141113	140538	122332	135985	132834	112694	108775	105220	53673	49597	50145	119010	126009	120831	131688	125064	115343	65396	70234	63030	113990	110431	113052	170993	169203	166393	329231
(1R,7S,8E,9S,14S,15S,17R)-8-ethylidene-15-(1-hydroxypropan-2-yl)-17-methyl-7-{[(2S,3R,4S,5S,6R)-3,4,5-trihydroxy-6-(hydroxymethyl)oxan-2-yl]oxy}-2,6,12-trioxatricyclo[12.2.1.0?,?]heptadec-4-ene-3,11-dione	15148	7161	10924	30053	31947	34913	10083	9955	9947	9694	9321	9496	15795	13888	16330	10457	10783	9933	3195	268.652	5814	268.652	268.652	268.652	268.652	2687	268.652	5823	5081	2804	268.652	268.652	268.652	6364	5721	6952	29779	29690	31715	268.652	268.652	268.652	268.652	268.652	268.652	9589	9418	9171	5535
1-[2,4,6-trihydroxy-3-[7-hydroxy-2-(4-hydroxyphenyl)-3,4-dihydro-2H-chromen-4-yl]phenyl]dodecan-1-one	567912	500800	525799	465291	463133	469788	598345	556181	546945	573603	540185	538564	640628	618750	626319	442244	464761	468487	465640	139177	450184	537515	512158	517644	420834	487360	472118	420310	401643	391158	520831	502401	492862	805341	792550	776434	743800	668374	615930	488354	126201	454713	330539	314223	112974	742180	733601	726369	677070
(4S,5Z,6S)-4-(2-methoxy-2-oxoethyl)-5-[2-[(E)-3-phenylprop-2-enoyl]oxyethylidene]-6-[(2S,3R,4S,5S,6R)-3,4,5-trihydroxy-6-(hydroxymethyl)oxan-2-yl]oxy-4H-pyran-3-carboxylic acid	89	90	85	80	7.99383	7.99383	7.99383	7.99383	7.99383	7.99383	7.99383	7.99383	7.99383	7.99383	7.99383	7.99383	7.99383	7.99383	7.99383	7.99383	7.99383	7.99383	7.99383	7.99383	7.99383	7.99383	7.99383	7.99383	7.99383	7.99383	7.99383	7.99383	7.99383	7.99383	7.99383	7.99383	7.99383	7.99383	7.99383	7.99383	7.99383	7.99383	7.99383	7.99383	7.99383	7.99383	7.99383	7.99383	7.99383
2-[4-[3-[3,4-dihydroxy-4-(hydroxymethyl)oxolan-2-yl]oxy-4,5-dihydroxy-6-(hydroxymethyl)oxan-2-yl]oxyphenyl]-7-hydroxy-2,3-dihydrochromen-4-one	7.99195	7.99195	7.99195	23916	21442	22535	15535	12713	9297	7.99195	5392	7.99195	7.99195	7.99195	7.99195	24841	26319	25185	31132	34036	34163	11460	11378	13641	40067	44858	43491	39672	38105	38929	7.99195	396	109	27460	27602	26531	7.99195	7.99195	7.99195	95	83	448	7.99195	7.99195	7.99195	16268	18093	24915	8620
(2S,3S)-8-[(2R,3S)-5,7-dihydroxy-2-(4-hydroxyphenyl)-4-oxo-2,3-dihydrochromen-3-yl]-3,5,7-trihydroxy-2-(4-hydroxyphenyl)-2,3-dihydrochromen-4-one	284.018	284.018	284.018	284.018	284.018	284.018	284.018	284.018	284.018	284.018	284.018	284.018	284.018	284.018	284.018	284.018	284.018	284.018	284.018	284.018	284.018	284.018	284.018	284.018	284.018	284.018	284.018	284.018	284.018	284.018	284.018	284.018	284.018	284.018	284.018	284.018	284.018	284.018	284.018	284.018	284.018	284.018	284.018	284.018	284.018	284.018	284.018	284.018	284.018
[(2R,3S,4S,5R,6S)-6-[4-[(E)-3-(2,4-dihydroxyphenyl)-3-oxoprop-1-enyl]phenoxy]-3,4,5-trihydroxyoxan-2-yl]methyl (E)-3-(4-hydroxyphenyl)prop-2-enoate	252.297	252.297	252.297	252.297	252.297	252.297	252.297	252.297	252.297	252.297	252.297	252.297	252.297	252.297	252.297	252.297	252.297	252.297	252.297	252.297	252.297	252.297	252.297	252.297	252.297	252.297	252.297	252.297	252.297	252.297	252.297	252.297	252.297	252.297	252.297	252.297	252.297	252.297	252.297	252.297	252.297	252.297	252.297	252.297	252.297	252.297	252.297	252.297	252.297
NCGC00347816-02!	257.538	257.538	257.538	257.538	257.538	257.538	257.538	257.538	257.538	257.538	257.538	257.538	257.538	257.538	257.538	257.538	257.538	257.538	257.538	257.538	257.538	257.538	257.538	257.538	257.538	257.538	257.538	257.538	257.538	257.538	257.538	257.538	257.538	257.538	257.538	257.538	257.538	257.538	257.538	257.538	257.538	257.538	257.538	257.538	257.538	257.538	257.538	257.538	5996
methyl 5,6-diacetyloxy-10-hydroxy-2,4b,7,7,10a,12a-hexamethyl-12-methylidene-1,4,8-trioxo-4a,5,6,6a,9,10,10b,11-octahydronaphtho[1,2-h]isochromene-2-carboxylate	25395	27650	25510	10247	10378	9808	15889	18292	13340	9319	13233	10258	32790	32396	36690	12007	13446	11097	11117	10738	10440	25103	24417	25342	21214	15590	18031	12146	14568	14540	23518	19453	23343	33293	34125	29714	14956	18061	14131	10869	11247	9615	258.65	258.65	258.65	64725	59636	60858	45994
NCGC00380749-01_C30H32O12_{(1R,2S,3R,5R,6R,8S)-3-[(6-O-Benzoyl-beta-D-glucopyranosyl)oxy]-6-hydroxy-8-methyl-9,10-dioxatetracyclo[4.3.1.0~2,5~.0~3,8~]dec-2-yl}methyl benzoate	628	108	3899	2513	10.7666	10.7666	10.7666	10.7666	10.7666	3082	10.7666	2972	10.7666	10.7666	10.7666	5675	10.7666	5236	5654	9340	3340	12704	6973	13496	9954	14385	13535	5668	10.7666	5297	10.7666	10.7666	10.7666	3600	3235	5872	14754	7411	8578	2085	10.7666	10.7666	2932	3148	9178	14589	15439	20498	29456
NCGC00381132-01_C23H38O17_	31023	26328	38097	44090	44745	42489	37119	38724	32747	42215	37087	42147	24814	26994	24276	47406	50447	52688	57091	60230	64631	93665	81766	80494	70094	103393	75873	56630	52390	50343	40019	37768	38389	75991	79003	76891	96405	83723	79560	48757	28094	44627	53411	51345	50634	79644	80773	84133	145664
[(2R,3S,4S,5R,6R)-6-[1,7-bis(4-hydroxyphenyl)-5-oxoheptan-3-yl]oxy-3,4,5-trihydroxyoxan-2-yl]methyl (E)-3-(4-hydroxyphenyl)prop-2-enoate	25515	23883	23026	20193	18877	16005	145933	135523	134955	53700	49259	47505	160166	157292	149124	18987	18249	20012	8.45666	8.45666	8.45666	72108	70553	71350	2909	2572	2595	19724	16812	16544	23722	22790	22565	11265	8234	8551	19568	16494	11610	91	85	8.45666	8.45666	8.45666	8.45666	36393	35655	34941	63108
[(2S,3R,4R,5R,6S)-2-[[(1aS,1bS,2S,5aR,6S,6aS)-1a-(hydroxymethyl)-2-[(2S,3R,4S,5S,6R)-3,4,5-trihydroxy-6-(hydroxymethyl)oxan-2-yl]oxy-2,5a,6,6a-tetrahydro-1bH-oxireno[5,6]cyclopenta[1,3-c]pyran-6-yl]oxy]-4,5-dihydroxy-6-methyloxan-3-yl] (E)-3-phenylprop-2-enoate	258.538	258.538	258.538	258.538	258.538	258.538	258.538	258.538	258.538	258.538	258.538	258.538	258.538	258.538	258.538	3238	3224	5963	17213	17692	18667	258.538	258.538	258.538	258.538	258.538	258.538	258.538	258.538	258.538	21260	18728	22743	60760	65087	60460	43397	42492	43244	19869	20359	18982	3019	6009	9388	34521	31595	33926	21112
[(2R,3S,4S,5R,6R)-6-[1,7-bis(3,4-dihydroxyphenyl)-5-oxoheptan-3-yl]oxy-3,4,5-trihydroxyoxan-2-yl]methyl (E)-3-(3,4-dimethoxyphenyl)prop-2-enoate	34759	31792	32685	35727	37651	38506	20650	21000	20139	21753	21084	19972	20464	19293	20004	263.352	263.352	263.352	263.352	263.352	263.352	263.352	263.352	263.352	263.352	263.352	263.352	263.352	263.352	263.352	263.352	263.352	263.352	263.352	263.352	263.352	263.352	263.352	263.352	263.352	263.352	263.352	263.352	263.352	263.352	263.352	263.352	263.352	263.352
NCGC00381196-01_C38H56N6O9_Acetamide, N-[eicosahydro-21-[(4-methoxyphenyl)methyl]-18,22-dimethyl-6-(1-methylethyl)-9-(1-methylpropyl)-5,8,11,16,20,23-hexaoxo-5H,16H-dipyrrolo[2,1-f:2',1'-o][1,4,7,10,13,16]oxapentaazacyclononadecin-17-yl]-	9893	5885	8857	7054	7055	7179	267.289	267.289	267.289	267.289	267.289	267.289	267.289	2714	2673	267.289	267.289	267.289	267.289	267.289	267.289	267.289	267.289	267.289	267.289	267.289	267.289	267.289	267.289	267.289	267.289	267.289	267.289	267.289	267.289	267.289	267.289	267.289	267.289	267.289	267.289	267.289	267.289	267.289	267.289	267.289	267.289	267.289	267.289
1-AMINOCYCLOPROPANE-1-CARBOXYLATE	104924	103198	104467	93814	101562	98131	79613	78373	76356	82885	77375	79606	102423	101093	105395	21653	24031	21710	24868	27008	24963	22858	21463	22982	22037	26324	22924	22527	18699	21857	25734	25854	25645	37071	38029	34429	35878	39595	34732	33064	34511	35457	17954	18364	16754	21888	23209	18523	27243
4-AMINOBUTANOATE	457875	448008	499024	579802	584642	590414	369495	355694	355996	530230	524443	557157	365638	378603	367235	885480	886612	946254	740155	783952	762959	473999	172479	468930	450655	490983	478627	484127	500920	481211	929069	872600	861453	844628	843970	768271	1068826	1004715	986632	672278	642864	587192	436055	483631	482775	955580	900295	914582	533788
3-HYDROXYBUTANOIC ACID	22643	41201	18750	12716	22000	14368	7165	15055	10108	9811	21384	10822	5571	7958	2742	8272	14407	5507	18366	10001	14067	2248	3438	224.767	2622	224.767	2562	2353	224.767	2725	2688	12131	9219	15403	14221	22365	16422	29544	20745	5750	9532	27173	15086	9837	11764	15846	10750	13458	9691
L-SERINE	1655698	1670594	1571506	1561073	1551564	1553690	955808	945202	917875	1026568	1018008	1016734	1355784	1310299	1360906	355310	359338	350910	205777	241935	232588	356923	347400	346335	205119	208936	201882	244960	241276	241511	529220	520791	523715	349396	359517	351916	398221	409709	408849	513604	514757	514650	308454	336142	334845	266090	253620	254899	380865
GLYCERATE	310154	307978	303589	219600	220961	218107	185424	183442	182563	193918	198787	204535	285442	290385	296357	62168	56649	61270	49863	50718	51648	61538	62948	62276	52040	49597	53839	56741	56707	59165	71684	73644	73164	65237	64580	60618	67513	67978	68092	75162	82092	73932	37560	40270	39638	74932	80746	78988	84312
HYPOTAURINE	24266	25298	21786	18113	18541	19303	12158	14627	12632	14348	14741	15534	12172	11689	11984	21184	20710	15480	14327	14899	11343	12599	9935	9402	12066	12007	10780	13697	12567	12096	39663	39013	40264	21317	16699	18242	21891	20121	20706	50433	51656	54371	18612	20422	22230	23930	26741	24228	18916
URACIL	58032	58371	62983	56916	54780	55359	39379	33305	35835	3662	47361	47281	4086	62206	60200	8.25138	8.25138	8.25138	8.25138	8.25138	8.25138	8.25138	8.25138	8.25138	8.25138	8.25138	8.25138	12480	90	9421	19464	18662	21290	12229	13145	9330	11809	12387	10632	17722	16607	15358	8.25138	8.25138	8.25138	2835	8.25138	8.25138	8745
L-PROLINE	186144	194404	191715	179974	176965	181080	115501	118133	111691	125699	135537	126627	185412	175125	179352	50043	44562	47376	27197	29408	21473	52266	52906	44833	24941	24677	22461	26342	28035	26080	65930	61579	60671	41192	39717	40666	57173	56464	53969	60814	58304	46892	12653	16369	18847	77388	74574	73385	77706
MALEIC ACID	168048	147066	148050	108738	107838	94861	90596	96916	77650	93717	82379	82182	88896	78167	96965	52176	65206	36827	100069	58167	39440	28881	45212	39785	37591	50068	46837	4752	8194	16061	80093	77389	76535	85321	102510	81342	91155	81341	90634	119225	148243	108057	62431	39951	25391	107012	88559	91885	86031
L-VALINE	772629	773686	780757	798785	810886	799493	482026	488344	470796	503267	513165	499738	568690	569624	573734	287358	289715	292053	209430	233967	223283	213694	218787	209349	131310	139310	133242	236550	247338	246643	392991	384268	380536	264378	251494	252670	396079	399124	377783	366409	355859	338978	268065	278498	288061	316575	312010	314233	376041
SUCCINATE	2626729	2596050	2400451	1281796	1268697	1298278	926268	891188	897661	1629365	1432890	1372319	1444404	1233659	1232460	484987	501073	482543	285216	318113	325886	402010	397304	392568	260090	255666	262044	261258	252770	240058	729823	734382	760273	696172	704003	727014	698108	766287	734185	1008767	1047668	1047747	371195	424345	378206	1438699	1564229	1561803	720456
HOMOSERINE	3480386	3460656	3335479	3111821	3128660	3129734	1769379	1765790	1756302	1827665	1792341	1790377	2767589	2677922	2752613	876404	902260	891765	604128	705374	659866	771952	790918	777163	471856	477748	476208	730522	727727	722000	1617720	1580900	1604351	887777	896839	920000	1096050	1136599	1113883	1358782	1348560	1382019	906166	1000726	998012	821724	815496	825622	866633
PURINE	261014	255023	246777	237478	301802	285420	294277	307213	321376	85305	339055	365135	248493	240862	261629	117987	118285	105026	121983	125185	122768	131045	171699	106778	120242	101351	148253	114607	120261	144969	357637	330315	371258	236381	269975	278223	302780	236981	269101	237453	224320	293947	227885	256577	228320	218446	238476	218316	257769
TAURINE	10357631	10320660	10354015	9778378	9799379	9799723	6370903	6355040	6192692	7952692	8008288	7972467	8412257	8343125	8406003	3869702	3898469	3889022	3483991	4000341	3837617	5173511	5112652	5110739	3466508	3572790	3554393	4643632	4610257	4678006	7634466	7592810	7502424	6521529	6544996	6558958	6567112	6613129	6542748	9347231	9244839	9033864	6795115	7433020	7383432	4650513	4668889	4613430	6182790
5-OXO-D-PROLINE	1154937	1188551	1181756	1193403	1184536	1187098	1267939	1240275	1216123	356398	1644288	1634555	389340	1673732	1691963	783860	797496	772562	673082	207363	697633	288379	296839	1564372	819407	834085	813086	825650	177654	833394	915950	923001	957186	795050	783832	787698	828695	841254	843562	1063633	1051410	1046555	796368	801974	770615	926896	940096	938589	964883
2-METHYLMALEATE	87689	83849	74662	21167	15120	19362	92420	87463	84937	138239	29578	21555	127745	27975	26748	18890	19980	12710	31148	166597	31926	57302	58005	18488	15479	17747	16496	13514	64899	16079	40902	44576	46820	33655	35475	38506	31163	24787	141537	66502	59286	70558	28555	97132	23431	25806	133149	128091	29447
Mevalonic Acid Lactone	25884	26457	23484	23179	22188	21821	31.7076	31.7076	31.7076	18292	20735	19698	1149	6072	3140	31.7076	31.7076	31.7076	31.7076	31.7076	31.7076	31.7076	31.7076	31.7076	31.7076	31.7076	31.7076	31.7076	31.7076	31.7076	31.7076	31.7076	31.7076	31.7076	31.7076	31.7076	31.7076	31.7076	31.7076	31.7076	31.7076	31.7076	31.7076	31.7076	31.7076	14902	19062	15047	31.7076
TRANS-4-HYDROXYPROLINE	123737	122723	119056	121340	114711	116242	70541	69374	70956	11990	86519	77074	12833	119241	117161	3067	5704	8.85415	11642	2896	6190	89	464	5411	6168	3208	8278	9191	1425	6311	20714	18175	19715	20417	21417	15747	20211	24884	27253	24499	24627	26059	5488	2607	8.85415	27992	31855	4052	36403
L-ISOLEUCINE	4481514	4448392	4554308	5000530	4894098	4943860	2480370	2426561	2414893	2752722	2761118	2770782	3243777	3256031	3254620	865589	889193	906268	587926	678406	671412	712475	719993	712428	405034	412066	399422	785831	785771	783023	1299632	1269332	1264022	840402	839713	820866	1369471	1384494	1374467	1271443	1252161	1211974	755020	849170	826824	1180587	1168117	1174124	1335632
L-ASPARAGINE	673604	664352	656891	700550	706880	698240	388921	386558	386712	435109	426603	427428	615494	592970	599347	190484	195762	187463	141950	157804	155913	189683	189011	189686	158443	155942	157743	176632	169757	168861	270434	272842	278873	207201	205503	210016	243267	248612	237078	269468	266102	272271	179167	205476	196476	179726	171375	174858	257715
D-ASPARTATE	1867644	1893981	1879728	1681172	1669020	1649774	1341259	1378587	1375336	1381594	1363375	1332035	1403030	1443928	1430888	1163981	1168753	1148751	619556	766118	788342	1428876	1360800	1390104	716703	713649	727745	426020	416356	403564	1674694	1637282	1706839	947682	964728	952730	1130464	1171574	1172086	1402415	1449710	1484624	972595	1186205	1186441	1051816	1049670	1059412	1534251
(S)-MALATE	2469325	2479689	2284512	1361326	1375377	1364460	1034553	1059776	1033902	1373737	1315954	1275630	1080175	1038089	1051909	673578	676936	668682	427563	473106	460981	502085	502230	476632	419746	398849	395884	184246	187171	184671	1055869	1097489	1099940	919794	892892	946762	972383	1036852	984115	1443830	420138	1462306	558254	583380	542607	1057291	1145553	1133075	919671
PHENYLACETIC ACID	41736	39719	44380	11094	9971	10092	4333	8331	7516	7973	7556	7458	3821	8040	4768	24479	21488	23804	33706	35112	45836	18285	19578	18141	28334	25997	23685	20510	22146	19666	62635	75306	75514	39096	42151	40644	10292	11443	8385	131571	108776	132872	39215	37928	41873	18761	21457	17699	14112
UROCANATE	163126	165748	156138	208775	205496	213520	267562	277005	275196	317061	318238	319235	135838	132806	131989	164974	166255	161986	143713	151496	152925	151968	157751	151775	174553	177801	179826	127556	131420	128309	236937	236277	240725	210669	212550	209444	216051	216333	209436	254029	257583	262837	173164	186266	179601	192694	189996	197811	167659
ETHANOLAMINE PHOSPHATE	593063	606534	592354	486299	494727	500131	423439	409478	400481	452279	458145	448710	525474	527474	522913	338182	341417	340140	341840	348253	336658	431482	436306	425295	332449	334243	334070	310779	321361	319755	503557	516895	516035	336099	341242	342195	407471	415102	423218	490992	487093	485034	321003	342754	327952	486837	499294	496005	349601
5-HYDROXYMETHYLURACIL	12496	9377	9274	3892	4089	4150	8.012	8.012	8.012	8.012	8.012	8.012	8.012	8.012	8.012	8.012	8.012	8.012	8.012	8.012	8.012	8.012	8.012	8.012	8.012	8.012	8.012	8.012	8.012	8.012	87	427	833	83	8.012	8.012	8.012	8.012	8.012	327	414	1161	2739	8.012	8.012	8.012	8.012	8.012	8.012
2-hydroxyquinoline	32868	32747	34887	36689	37064	36302	21225	21441	19234	20385	17295	20998	48825	48847	51722	8605	8995	5401	5881	5459	5393	15826	16667	18931	8171	8807	5813	14642	11661	14137	8086	5563	5398	9834	10765	9500	5925	10059	6262	5225	5508	5446	5266	2609	5309	13963	14675	13820	11427
3-METHYGLUTARIC ACID	45383	46248	45015	596446	595415	605632	9324	40203	37125	58451	54515	52270	55177	51201	53240	48205	49495	47393	38892	45686	39860	65672	63021	62955	56509	52718	51162	60759	63160	58387	46305	43816	44419	12503	50688	60823	56450	53014	8693	53447	56287	59244	29464	3240	36712	85411	82649	85392	57360
N-ACETYL-DL-SERINE	4083304	4101731	3954726	3676478	3714754	3749804	2688044	2727314	2721886	2600368	2611685	2570917	3387376	3234026	3281498	1929294	2067732	1911822	1412516	1659231	1487827	1798738	1785442	1758975	1383020	1403938	1387362	1127997	1179173	1138294	3100374	3125329	3174599	2364578	2365671	2421678	2474812	2535166	2472478	3076951	3061389	2905324	1885869	1994783	1944993	1865805	2116318	2109325	2127609
CITRAMALATE	783083	793479	744597	434166	430676	438442	238240	237622	233637	45757	264370	255419	24696	167533	165600	105672	109084	101011	74585	58721	82707	5470	3535	14947	52804	58985	58617	19877	4720	18744	129216	136032	142945	175199	169614	183472	162328	172052	167772	187014	183113	193288	54015	56392	45409	160558	34472	19422	140717
L-METHIONINE	1285856	1275688	1242813	1214760	1202529	1185276	661777	652863	644302	737601	738660	710805	889779	869955	880534	222400	221637	220412	149838	169482	163740	190996	185780	188789	116790	115174	112122	182392	180141	180372	508987	526243	519495	288727	297764	299330	404285	414021	416325	380864	382079	389329	166497	193578	180080	409440	418486	416515	434564
Xylose	360029	362577	365498	48728	52224	50661	288.443	288.443	288.443	288.443	288.443	288.443	288.443	288.443	288.443	288.443	288.443	288.443	107628	111698	112280	288.443	288.443	288.443	288.443	288.443	288.443	288.443	288.443	288.443	1086245	1082938	1103157	218679	221972	221054	31939	31960	33378	397049	408552	406679	111722	103391	105847	288.443	2884	288.443	288.443
3-HYDROXYANTHRANILATE	81997	78737	80720	95647	91091	93682	47283	49276	49792	83534	91225	89407	62496	59338	61883	56475	58391	57613	46659	51562	49408	103089	103304	98994	52722	50758	50717	63084	65988	65797	60117	56796	53462	37478	39987	37738	41261	44422	40493	87446	84086	82798	98784	107251	111015	48502	50267	50028	127643
Citrazinc acid	2157865	2165148	2139527	1839154	1827604	1832613	1408820	1429103	1424861	2253946	2244938	2202597	2136425	2122302	2134381	1270163	1300307	1277886	1328006	1500506	1478918	1511900	1510074	1491328	1373751	1379659	1411434	1521290	1536093	1533585	2124417	2148443	2139920	2069056	2074984	2077933	2197596	2217657	2172398	3176758	3122986	3105248	1567714	1752260	1683001	1787356	1794224	1805068	1930375
4,5-dihydroxy-3-propylcyclopent-2-en-1-one	26056	24459	23388	12830	10553	10217	35360	36208	31545	23551	21586	26058	41747	40047	41429	119599	113689	115853	71265	77346	74220	147862	153308	150670	60010	62409	67952	84228	79749	81672	108048	108628	108999	107173	110403	104317	89388	88843	98712	48558	46165	71880	65519	60173	65197	177931	172893	172225	167041
2-OXOADIPATE	3115	8399	8620	18303	14453	14471	16274	10862	9403	10697	13345	8111	14980	19742	11359	32.1285	32.1285	2595	5569	6103	5126	3053	8031	5828	2568	32.1285	32.1285	2868	8395	8446	2620	5405	32.1285	332	5233	2864	7818	5351	5932	5191	32.1285	32.1285	32.1285	32.1285	32.1285	13412	19483	14106	10635
ALPHA-AMINOADIPATE	669952	678322	659228	371275	366807	367350	230258	226564	225423	270347	260978	258128	262472	254617	254592	71759	82880	73677	19623	61859	19141	78280	69853	75979	9990	38283	14841	56815	56949	49297	70046	66646	67924	185220	187118	181871	209704	205071	210508	101159	101904	105797	54060	54984	55878	36226	108031	108408	39416
Meglutol	336356	339818	321636	219908	215485	221429	201873	201880	211482	264560	256021	243945	234867	225789	227222	236463	242086	234741	177530	190018	188880	206007	209358	212147	158935	154578	156984	220466	221995	214717	346638	347752	356676	255131	253648	264125	250421	269555	268106	381263	386563	390170	196415	208618	195316	262960	284982	274244	275010
2-DEOXY-D-GLUCOSE	428330	423282	422302	436813	450548	443790	410975	403538	394422	356259	365814	362721	811740	813256	809871	374202	379267	372156	254997	278211	280783	589970	583387	589460	510584	513058	509870	567673	575416	580771	333754	337412	332253	303108	303169	310741	341403	362553	340482	309670	306728	324045	281913	299786	289518	320938	331195	327011	421207
5-acetyl-2,6-dimethyl-2,3-dihydro-1H-pyridin-4-one	25539	26536	34405	17525	16947	16860	13835	13052	14582	14887	14695	13882	28007	30370	23656	2898	2594	3136	2520	2792	251.964	3285	6016	6417	251.964	2636	251.964	3085	5975	3186	12575	12946	13893	9918	8261	12646	11305	8781	12278	14677	16530	12758	3190	2953	3261	8014	7133	6724	7411
URATE	104176	102052	100589	80645	78085	76060	46751	45850	43998	26498	21116	23654	67180	59937	59602	74063	73481	68573	20363	21622	21815	64626	64745	58618	37455	39794	37244	17381	18776	21464	179181	180895	183170	81010	81896	79584	77030	80791	84586	40762	39226	39955	159049	188076	175265	158164	165898	167295	85844
N-(2-Furoyl)glycine	188214	157613	163381	124175	133026	136682	96383	91784	105276	258457	238807	223959	116879	119293	105604	185069	227384	205626	141358	160378	175848	185373	212993	223635	54230	62374	62076	115271	104103	108942	206013	155428	233100	104961	128556	132455	178626	146528	125662	179571	197084	242469	260762	270180	254938	135984	158823	131905	190147
Phenacylamine Hydrochloride	8553	5327	8551	8460	7963	8083	5562	7009	27000	19739	19726	19322	8696	6110	5710	18717	20131	17222	17961	17875	13526	11552	10447	12693	8970	7449	5973	12238	11983	14120	38776	34861	37469	30522	29427	23003	33622	28428	33736	5808	25303	6472	18494	13053	13928	28879	25480	26484	25048
5,6-dihydropenicillic acid	366289	365068	370456	395550	388589	385473	316570	327657	310994	261303	260238	269728	362393	355246	359436	272819	271372	273256	230263	233581	235646	369596	366012	351080	319485	328051	321598	336624	331592	333626	449938	453219	451120	519404	536506	519572	351277	353219	342910	408738	407719	402439	350661	335242	341620	381734	390060	389118	476590
Aconitic Acid	33768	37882	37148	21746	16313	22085	13400	10531	10801	11447	6679	6795	62549	59013	63448	8696	9893	6621	5645	6951	5841	22198	22655	19369	21418	20705	20256	17451	17034	13092	5448	5467	2831	6274	8440	8348	6451	9994	6556	259.963	259.963	259.963	259.963	2600	259.963	2682	2812	5554	18594
Shikimic Acid	114332	118994	111699	110676	108895	107971	41647	44865	45700	17888	71930	70602	20694	66841	66435	127190	127728	126021	122830	28235	121406	23181	24244	122093	71729	73528	72825	70629	15427	69581	171647	167878	176081	159593	162992	162774	163127	165605	162412	169351	173653	171562	96675	95702	91774	280876	58549	38740	303517
Juarezic Acid	31271	28535	30402	33843	39613	34728	19068	9502	6561	5616	33102	30627	6135	42652	39437	41342	39092	39124	26184	24797	20135	15992	12075	69450	28557	27557	26869	45718	10305	41087	25891	28628	27756	21135	20829	21243	39770	40337	38998	28837	25579	29911	7220	13830	4587	50323	57250	61943	78751
Theanine	690981	688184	690057	787065	773705	782849	1219868	1208928	1191221	1732318	1714996	1681505	515772	516791	498800	2493288	2518862	2498033	906391	1041591	1020885	2583883	2578794	2528887	815110	830979	809567	855097	891711	891828	3237463	3231371	3226794	991448	1000534	1002917	1138660	1144943	1097316	2715004	2678453	2644215	2855734	3157838	3072348	4339477	4404138	4404332	1782962
N-ACETYL-L-ASPARTIC ACID	53105	53990	54157	64850	64007	67351	35107	29094	29033	53537	48650	51859	38099	38863	38562	31904	30055	31313	18484	22501	18347	28243	27478	24235	5342	2841	8821	12675	15751	16687	43048	40565	45683	31471	32286	28492	41820	43761	47802	46391	45525	50187	28367	28206	24065	60107	67707	67424	47989
Diallyl Trisulfide	51046	49544	46862	195286	198002	201161	72314	75381	70901	187480	185276	182492	25280	25145	23880	35977	36258	37395	75603	86265	80781	11477	12421	16828	92134	94882	92837	35289	34653	32581	26567	28642	26926	47534	45248	44420	68932	69884	70262	25716	27902	27413	40295	39520	39093	122256	122762	124318	164746
esculetin	18601	19822	17153	14230	19553	17445	26517	30938	34002	39806	25620	30062	37536	27053	30628	18328	20690	23640	28310	30521	32401	96632	86228	94424	59429	65313	63261	307846	236276	253743	23860	29790	29659	40692	32356	34921	29685	28040	18186	27360	46641	31352	23844	26260	23864	34077	36372	42568	20493
S-CARBOXYMETHYL-L-CYSTEINE	164415	167029	161358	120258	119373	115542	105756	103310	101670	140504	141493	138251	139353	139484	138041	18943	21039	14843	24092	24563	28270	37865	37682	32571	26933	28243	27159	44679	38879	40880	55452	58538	57858	73978	72365	79612	61581	61584	61076	56513	54635	50169	30513	29743	30900	48378	47225	47792	66908
N-acetyltyramine	7146	7393	9148	6226	6368	7137	257.943	3019	2782	257.943	2579	257.943	7117	3172	6116	257.943	257.943	257.943	257.943	257.943	257.943	257.943	257.943	257.943	257.943	257.943	257.943	257.943	257.943	257.943	3633	2875	3047	3351	2834	6382	2875	257.943	257.943	257.943	2939	2904	257.943	257.943	257.943	257.943	2860	2904	2793
Fructose	560008	563700	563980	577834	596518	590574	411739	395323	395433	270811	268203	265969	542915	520906	530631	82395	84290	81526	37360	44620	38627	29257	40259	42139	30379	27123	26895	26322	22352	24845	157152	155825	159843	100710	98471	102683	183007	187981	168108	60931	62562	56614	29529	37437	33517	140008	156846	139960	259009
THEOPHYLLINE	1501846	1488320	1328644	1080495	1063523	1074469	976742	982313	1043897	1176972	1135392	1083877	1579714	1467268	1539038	392520	392033	371536	348069	357251	356362	436725	429833	425744	392885	360014	371618	395413	385995	377950	680482	703102	712403	669255	662407	701058	638538	694355	685517	739188	757316	809582	395595	406476	391290	512579	530024	522838	580144
4-O-Methylphloracetophenone	762774	743564	648016	625549	550699	632057	897332	875878	867663	900175	720901	705984	880887	704595	726099	755361	783186	3352291	634880	885930	588743	3325492	945716	785005	775366	721109	757476	710146	3203876	676513	779922	757730	804449	740828	625095	756974	638186	866730	670831	588851	569176	716391	796389	829059	734716	593304	699881	759437	719414
4-PYRIDOXATE	481898	379007	382031	454120	447927	363332	311654	300392	299801	346688	354766	347713	339042	354039	340994	194071	193829	198072	275106	266254	282885	177865	188627	192045	177071	184693	186024	181394	181940	181660	299536	307405	301149	324359	389380	401490	314981	327239	310156	329615	325012	325768	190365	194995	197880	226525	218738	242268	234719
Antiarol	11746	11719	10290	9902	10594	10314	18776	15341	11513	15398	13350	7828	18260	14308	17354	13714	15553	15135	10786	16442	11477	24800	28448	23341	27852	19702	30160	18452	23690	21923	17065	17034	18095	20593	28260	30876	21931	16566	19185	16060	18657	24461	14687	12032	11906	24000	32868	18316	18842
2-(1-hydroxyethyl)-4-(2-hydroxypropyl)-2H-furan-5-one	149242	145595	146797	154219	151923	151713	115582	99948	96987	116341	115546	112578	106122	108249	103328	98627	96267	102485	104793	107593	97849	136646	136677	138274	101849	112398	110335	84112	82710	83112	98804	99059	97366	83164	80896	86528	114933	107395	107731	111594	100223	107975	96078	94548	95863	121022	118907	119985	82575
3-(2-amino-2-oxoethyl)-5-methyl-hexanoic acid	18812	18280	18325	42024	43870	41001	59768	62438	55956	19445	17079	16091	28124	31547	26691	18325	18408	15026	16773	15939	17617	24321	23654	26844	30552	31287	29103	89906	88795	92480	512920	512844	528206	655412	639489	633768	23159	21333	20674	99064	102144	103207	37232	34412	35062	25511	26087	24055	136143
Plumbagin	57197	57561	60231	53332	52923	54324	46780	41618	50054	72113	70083	75886	53286	48039	60181	63836	59265	54637	54557	44740	48549	52173	58313	55017	40528	37403	46671	34526	36698	40271	53750	53198	58139	55220	60925	62601	72288	72708	71409	51960	54147	50740	33941	33989	28272	102175	114836	108426	97806
NALPHA-ACETYL-L-LYSINE	85490	83141	85714	62747	62300	62718	38146	33019	41741	39822	34583	36529	43607	42505	40289	259.067	259.067	259.067	259.067	259.067	259.067	259.067	259.067	259.067	259.067	259.067	259.067	259.067	259.067	259.067	12052	11533	9405	259.067	259.067	259.067	2622	5645	5425	2684	5565	259.067	259.067	259.067	259.067	259.067	2691	2591	5799
N-ACETYL-DL-GLUTAMIC ACID	15325	13535	15462	16777	17836	20341	9.03583	9.03583	9.03583	445	8721	9643	90	8378	2587	9.03583	9.03583	9.03583	9.03583	9.03583	9.03583	9.03583	9.03583	9.03583	9.03583	9.03583	9.03583	9.03583	9.03583	9.03583	9.03583	9.03583	9.03583	9.03583	9.03583	9.03583	9.03583	9.03583	9.03583	9.03583	9.03583	9.03583	9.03583	9.03583	9.03583	9.03583	9.03583	9.03583	12284
3-methyl-3,4-dihydro-1H-1,4-benzodiazepine-2,5-dione	10456	14376	11976	15325	16714	15506	15182	16680	15624	10507	14405	10518	12106	18109	12527	6443	6504	3128	8.11341	8.11341	8.11341	9818	9414	9770	2565	2954	5740	5954	8042	3499	8740	6462	9110	81	2336	2439	6209	3037	2617	6516	2782	5348	1918	4807	3559	8.11341	8.11341	2322	6509
5-HYDROXYINDOLEACETATE	530.17	530.17	530.17	530.17	530.17	530.17	530.17	530.17	530.17	530.17	530.17	530.17	530.17	530.17	530.17	530.17	530.17	530.17	530.17	530.17	530.17	530.17	530.17	530.17	530.17	530.17	530.17	530.17	530.17	530.17	530.17	530.17	530.17	530.17	530.17	530.17	530.17	530.17	530.17	530.17	530.17	530.17	530.17	530.17	530.17	530.17	530.17	530.17	530.17
N-ACETYL-DL-METHIONINE	140853	138993	143101	122961	128926	117324	101223	100481	104471	121476	119980	122777	143652	138602	145110	32487	30540	33528	29599	30446	28199	28948	28079	26360	25964	27634	25416	38669	37392	37663	56050	56016	54106	47562	49404	54805	69299	67397	71561	51492	50961	52629	27602	25174	26244	62165	62707	63157	57040
Caffeine	354888	340755	316978	252810	245444	255574	224129	226813	229591	219316	224040	219165	283856	275243	290419	168853	171146	171969	169858	179821	182832	200532	209903	197461	179082	186389	186119	132856	132600	131235	290704	297261	290193	333384	338296	360335	286795	287705	283690	327231	335636	345266	119485	132273	120966	218969	230695	223053	276136
Quebrachitol	354888	340755	316978	252810	245444	255574	224129	226813	229591	219316	224040	219165	283856	275243	290419	168853	171146	171969	169858	179821	182832	200532	209903	197461	182495	186389	186726	132856	132600	131235	290704	297261	290193	333384	338296	360335	286795	292940	283690	327231	335636	345266	119485	132273	120966	218969	230695	223053	276136
D-GLUCURONIC ACID	241154	249861	239704	195314	208542	194582	111135	103450	97670	111025	114945	114691	126013	115922	123143	61533	62378	58257	26463	51571	30582	55674	55684	60985	24320	23511	24490	43149	40049	38538	151124	153117	160064	69963	59716	58142	81408	96680	82122	125829	127113	155750	54020	55736	56110	120435	104491	110220	121745
D-sorbosonic acid	267.949	267.949	267.949	7801	5847	7866	19953	22171	17002	8261	5565	10502	290103	267703	282171	138665	140849	136100	267.949	267.949	267.949	444196	452976	450715	91137	96150	95640	588164	588694	574734	267.949	267.949	267.949	267.949	267.949	267.949	29890	31802	30802	267.949	267.949	267.949	267.949	267.949	267.949	28560	105139	100905	562556
BUTYL PARABEN	7419	11029	13031	11973	10661	11963	19654	21150	18786	12546	12674	14273	38766	37850	40565	29958	26862	30249	17545	17834	19070	75349	76070	79033	31989	34165	35391	61375	63023	56735	23196	19955	19968	25005	25535	28194	21209	25628	27993	17485	16780	19258	13527	11156	11569	45646	49127	43752	41704
Xanthone	97227	97526	76190	55781	53266	60219	46328	53754	59387	62382	57524	50709	93721	87420	85864	383.101	383.101	383.101	383.101	383.101	383.101	4237	4530	383.101	383.101	3831	383.101	383.101	383.101	383.101	4417	4488	14326	8695	12364	13464	4462	4542	4683	16777	17783	20301	383.101	383.101	383.101	383.101	383.101	11878	9037
GLUCONIC ACID	2020018	2033016	1953394	1118183	1125251	1118971	997578	984425	977581	909149	890929	893387	1085708	1093036	1095184	195074	199645	194771	120641	145404	148151	159663	158846	155446	134253	130640	126432	72946	66747	70808	506113	495980	500491	257552	258429	261772	279785	292193	284046	465150	475094	469737	106555	130687	115716	237089	232924	239716	237063
Chrysanthemic Acid, Ethyl Ester	16169	8903	16937	23851	17117	17872	16104	16157	16720	14815	13557	13675	15541	16823	20076	5950	16117	15335	9126	9116	9532	24621	19467	23893	17713	18293	17060	18782	17332	18469	17892	14773	19838	19391	12389	16816	17320	17820	18199	23028	18945	21206	23076	24023	24091	16414	11173	14869	12275
2-Hydroxy-3,4-Dimethoxybenzoic Acid	409483	399803	390079	278113	278934	280088	161908	152721	151784	204054	211647	209522	881	93	1696	695862	655890	647977	938607	980145	959685	2752	1092	5376	13953	3736	11895	8.09929	2613	84	3728806	3697991	3786716	1588429	1642480	1654144	1102877	1093754	1124290	3641586	3697085	3694256	2743190	2800547	2746276	1332752	1354473	1285729	536417
Camalexin	299394	295500	284584	339427	333681	332689	232635	236494	239540	261151	266976	261142	300447	302575	310421	117809	118776	116658	108982	114360	107688	134168	131745	130677	122457	125086	123447	110321	106823	106110	161924	156020	161739	144484	134668	140912	151049	156485	151589	151138	151070	156513	130244	132434	131407	127604	125912	121576	162380
2,8-quinolinediol	35585	36823	29292	29524	31013	29956	2871	2900	5161	233.641	233.641	233.641	22355	24570	17381	233.641	233.641	2688	233.641	233.641	233.641	233.641	233.641	233.641	233.641	233.641	233.641	233.641	233.641	233.641	15995	12364	11702	233.641	233.641	233.641	2916	5416	5679	8964	11800	12028	233.641	233.641	233.641	233.641	233.641	2336	15815
N6-(DELTA2-ISOPENTENYL)-ADENINE	126385	132931	128831	80358	79526	76716	27754	30997	28224	38309	40822	33997	62774	60700	55999	33.5852	33.5852	33.5852	33.5852	33.5852	33.5852	33.5852	33.5852	33.5852	33.5852	33.5852	33.5852	33.5852	33.5852	33.5852	33.5852	33.5852	33.5852	33.5852	2539	5077	2647	33.5852	33.5852	33.5852	33.5852	33.5852	33.5852	33.5852	33.5852	33.5852	33.5852	33.5852	33.5852
(3Z,5E)-4-hydroxy-6-(4-hydroxyphenyl)hexa-3,5-dien-2-one	178734	175348	170419	109866	114097	112076	20321	54531	54910	54173	52473	52690	233744	204506	216560	44381	46840	42887	37502	47521	39246	31069	31129	28765	15237	14346	17609	24867	24783	17749	399290	396162	394824	105614	107577	110047	99654	104074	27596	111557	107731	110616	10438	4544	16336	78339	87949	86426	32859
TRYPTOPHAN	97328	338227	342512	727028	729465	696627	122581	364814	355807	352590	342224	338952	207882	205021	205326	321422	319480	322115	324916	335086	325820	317694	310101	305081	189944	190855	194600	316978	316903	311758	293992	290217	286042	54312	61528	208332	86337	347416	51413	268087	261095	262611	208237	216597	209657	373109	375648	372037	107756
4-hydroxy-3-(3-methylbut-2-enyl)benzoic acid	11402	15095	15308	9059	8896	6835	13922	15625	18437	15954	15220	20428	13457	14456	13936	15195	15323	14966	19008	20228	19007	23310	19757	23968	27619	28235	25249	17820	24586	19055	14469	17185	19629	22745	17562	18510	18517	15762	15286	15192	19635	13900	9939	12257	10479	21829	22938	20319	13334
3-[(1-Carboxyvinyl)oxy]benzoic acid	23026	24922	22023	15514	19925	15712	261.112	261.112	261.112	8496	6168	5325	9263	8914	7109	44595	42699	40329	32919	30179	31185	147928	146774	148704	17237	19828	19825	14262	16089	14989	107238	106340	108003	31895	35820	33783	23779	24807	24964	61266	59144	60853	97969	94646	92809	49088	46638	45804	56720
2,4-diacetylphloroglucinol	336	2032	92	7.84437	7.84437	7.84437	7.84437	7.84437	7.84437	7.84437	7.84437	7.84437	1237	1242	494	19838	18741	18382	15735	13297	15752	27172	26764	28402	18775	19907	18750	18818	20786	18937	22747	22762	23118	20208	21931	20811	19861	18943	20377	19800	18263	20906	17871	13685	20024	19768	23095	15904	21279
2,4,5-trimethoxybenzoic acid	67338	67748	68451	54889	56336	54250	20388	17771	21347	30549	36768	32749	43367	38858	10116	32682	33823	32233	21555	22723	24979	41293	42039	43718	21387	20478	20932	29182	6328	31078	54550	57819	55629	40306	39833	41815	48660	45625	10865	64269	68512	71157	27568	27758	27589	57175	54959	53905	73519
Perseitol	5595	2498	5427	7273	4824	7376	249.758	249.758	249.758	10073	6353	9933	12030	4820	249.758	249.758	249.758	249.758	2637	2724	2606	249.758	249.758	249.758	27500	31268	28074	249.758	249.758	249.758	11184	12382	6535	37891	36798	32270	19521	20535	21318	16196	16725	16640	249.758	249.758	2708	2661	3017	5506	249.758
Dihydrojasmonic Acid	29323	29209	30034	28960	28315	27574	15789	15264	15174	13918	13337	14409	23799	28189	28287	6555	9953	7532	252.196	252.196	252.196	6197	6380	6590	252.196	252.196	252.196	252.196	252.196	252.196	2618	252.196	252.196	252.196	252.196	252.196	252.196	252.196	252.196	252.196	252.196	2571	252.196	2713	252.196	252.196	5557	252.196	6827
DETHIOBIOTIN	506	424	1225	3601	471	448	42.3532	42.3532	42.3532	42.3532	42.3532	42.3532	42.3532	42.3532	42.3532	42.3532	42.3532	42.3532	42.3532	42.3532	42.3532	42.3532	42.3532	42.3532	42.3532	42.3532	42.3532	42.3532	42.3532	42.3532	42.3532	42.3532	42.3532	42.3532	42.3532	42.3532	42.3532	42.3532	42.3532	42.3532	42.3532	42.3532	42.3532	42.3532	42.3532	42.3532	42.3532	42.3532	42.3532
Euparin	24495	26608	23272	25864	25550	25626	36802	35922	37091	19065	19411	21514	24124	23270	25579	458	10741	8288	8.54625	314	8.54625	1242	8107	1423	8.54625	8.54625	8.54625	9323	2997	1666	360	8.54625	344	8.54625	8.54625	5505	1274	12122	1209	8.54625	8.54625	8.54625	8.54625	368	318	85	400	8.54625	2598
(2R)-2-[(2R,5S)-5-[(2S)-2-hydroxybutyl]oxolan-2-yl]propanoic acid	49734	49174	50091	36148	39600	39033	43765	46063	41075	43102	40703	42906	54261	55566	60307	52829	48856	44316	41922	38025	37816	80433	92458	93035	57351	52633	48913	51393	53709	51498	49060	54674	50574	54364	49390	51112	49967	52307	54159	43545	40281	46366	38776	28205	36216	80118	72728	82055	76545
PURPUROGALLIN-4-CARBOXYLIC ACID	27521	23569	31227	108.53	108.53	108.53	108.53	108.53	108.53	108.53	108.53	108.53	108.53	108.53	2572	108.53	108.53	108.53	5461	5706	8650	108.53	108.53	108.53	5229	2717	108.53	108.53	108.53	108.53	37769	44801	37242	16004	15941	13153	2789	3238	2580	309902	100503	328415	30009	33666	31411	108.53	108.53	2695	2580
5-HYDROXY-L-TRYPTOPHAN	82853	90159	84334	81155	80869	78777	39665	39441	39250	62093	65147	61275	73968	73039	75556	30707	27649	30712	36795	42597	39137	60044	57920	60304	48207	45367	50451	34768	36279	35294	64355	54590	58905	63049	63966	61009	52848	55179	57471	74945	79878	75569	35239	39936	39200	65670	67480	65340	58562
isofraxidin	7.92248	7.92248	7.92248	5307	9023	5952	2759	5230	402	324	2518	7.92248	1518	14405	18612	7.92248	7.92248	2738	7.92248	7.92248	7.92248	79	7.92248	7.92248	7.92248	7.92248	7.92248	5746	101	5549	7.92248	7.92248	7.92248	7.92248	7.92248	7.92248	7.92248	7.92248	7.92248	7.92248	7.92248	7.92248	7.92248	7.92248	7.92248	12036	15316	2635	19989
(E,2S,3R)-5-[3-hydroxy-2-(hydroxymethyl)phenyl]pent-4-ene-2,3-diol	260.088	260.088	260.088	260.088	260.088	260.088	260.088	260.088	260.088	260.088	260.088	260.088	260.088	260.088	260.088	29937	29376	32210	17322	16686	16207	42560	44057	44461	17084	15020	15575	22193	19096	20458	46268	47205	51660	32449	32676	35593	28656	25127	38244	44740	41750	50718	31169	27495	34105	36987	36760	35324	28489
DEOXYCYTIDINE	8.04162	80	8.04162	8.04162	8.04162	8.04162	8.04162	8.04162	8.04162	8.04162	8.04162	8.04162	8.04162	8.04162	8.04162	8.04162	8.04162	8.04162	8.04162	8.04162	8.04162	8.04162	8.04162	8.04162	8.04162	8.04162	8.04162	8.04162	8.04162	8.04162	8.04162	8.04162	8.04162	8.04162	8.04162	8.04162	8.04162	8.04162	8.04162	8.04162	8.04162	8.04162	8.04162	8.04162	8.04162	8.04162	8.04162	8.04162	8.04162
aspernigrin A	189033	184868	163916	240499	236031	234688	472175	477202	513487	151219	141068	134705	185931	175394	185950	487861	484361	456890	639486	622053	609264	248942	250719	242902	470691	413414	421203	550859	540157	522428	150824	157137	161071	540612	506326	565340	355980	394129	399458	127495	132302	147095	71724	71923	67861	161466	170511	167383	370146
D-RIBOSE 5-PHOSPHATE	177247	176994	174983	139379	123281	133136	29599	22105	21558	72102	70884	68591	22949	22613	22810	43307	39946	159353	167895	157937	173465	27990	15763	120532	139686	139154	139161	320	7.88222	79	414465	135308	103250	276486	275518	267392	266053	265076	258178	411050	412701	414319	28789	20742	29570	31860	37486	31024	207889
2-[(2-hydroxy-3-methylbutanoyl)amino]-4-methylpentanoic acid	40945	38243	35284	33065	33564	35009	19067	19466	22599	28502	31466	25669	35731	33455	31787	13864	11506	15008	16173	15454	15922	13166	12720	13942	10638	10013	10457	14148	14232	10914	25075	28471	25894	23582	21892	18671	24409	23543	27235	32439	28973	29565	15381	11390	15467	27689	26210	25952	30434
Goniothalenol	57084	52192	54437	72327	68322	70432	63585	62705	67383	86783	85374	82394	94818	95142	91473	37204	37313	36010	84212	67597	68912	53836	53103	57834	106034	103777	105513	101250	104574	106346	28808	31163	30758	53447	58658	54741	43449	43314	48409	33907	30204	35364	64369	51257	47820	43864	49221	45824	59077
sorbicillin	301179	301708	295506	336057	330457	331494	142669	147516	144351	150818	157191	151473	217274	207740	214547	27797	28779	28577	7997	12203	12404	23713	25776	24020	7058	7454	7363	12319	10855	13147	39824	40377	40644	25916	22737	23254	30584	28155	33222	34671	37347	37396	21689	28014	25703	15046	15945	17492	35473
(+)-Dihydrokavain	42716	45693	49912	35993	39318	35413	44332	30170	30478	26517	32115	30972	29512	31426	31965	40735	40472	38790	37813	44525	43637	47507	44206	47695	38691	38417	38692	38265	37053	37169	57904	56380	56690	51481	50898	47204	50787	48977	44026	54674	53317	57432	45623	51232	47686	41714	42412	44391	51327
Helenine	86812	86850	89973	97908	99170	106859	35345	38545	39265	36867	40786	40264	59588	60546	59373	254.789	254.789	2703	254.789	254.789	254.789	254.789	254.789	254.789	254.789	254.789	254.789	254.789	254.789	254.789	11271	11216	11223	5588	254.789	6495	10053	10474	9754	12186	10246	9453	5402	2548	254.789	6315	8654	6350	7172
ethyl 2,3-dioxo-1,4-dihydroquinoline-4-carboxylate	260580	273179	322188	334211	357538	320870	208329	207041	207992	1083	208488	236506	4228	312270	311534	56434	53953	47421	84421	830	81925	640	1439	78015	52388	52087	46566	84325	1566	88717	55160	75254	68287	77697	69637	54454	72984	59823	19453	74045	73554	66270	75885	62128	81739	61005	2506	590	118850
(2R)-5-methoxy-2-methyl-2,3,8,9-tetrahydrofuro[2,3-h]chromen-4-one	116731	97019	89636	69749	53724	89271	107993	107240	84932	75829	74034	91015	211779	230060	178614	89189	92975	80758	35127	40534	45270	127388	175178	159781	88016	88045	94238	88729	91237	85748	79761	83771	75910	67443	62120	77875	79267	81703	77658	68158	72034	68940	30762	42613	31739	134056	129619	129507	191311
Anhydrobrazilic Acid	105.475	105.475	105.475	105.475	105.475	105.475	105.475	105.475	105.475	105.475	105.475	105.475	105.475	105.475	105.475	8320	8898	6264	5428	6102	6162	29069	28212	25960	105.475	105.475	105.475	105.475	105.475	105.475	20467	23775	21310	5248	2651	5754	105.475	105.475	105.475	15390	13431	13598	24473	16732	20972	17423	17390	15782	16636
(2R)-8-ethyl-7-hydroxy-5-methoxy-2-methyl-2,3-dihydrochromen-4-one	277.964	277.964	277.964	277.964	277.964	277.964	277.964	277.964	277.964	277.964	277.964	277.964	277.964	277.964	277.964	21070	18357	17776	5710	9212	5809	12016	7222	9593	277.964	277.964	277.964	277.964	277.964	277.964	34290	33447	35716	27247	31826	30162	24918	24533	25401	16498	16454	17155	9893	13231	10324	49411	51840	50554	48120
3,4,5-trimethoxycinnamic acid	72288	58182	88985	76930	80213	77308	72752	63626	44896	50167	76530	76240	61293	58361	46909	32517	36516	53768	33640	41770	42606	34726	27953	28354	19695	40959	33085	20376	26838	22892	59755	68060	66060	58920	85670	71211	53542	56594	48866	43350	68672	78839	60032	45258	39683	85547	66695	68952	60524
7-Hydroxyflavone	91	96	91	89	8.91948	92	8.91948	8.91948	8.91948	8.91948	8.91948	8.91948	8.91948	8.91948	8.91948	8.91948	8.91948	8.91948	8.91948	8.91948	8.91948	8.91948	8.91948	8.91948	8.91948	8.91948	8.91948	8.91948	8.91948	8.91948	8.91948	8.91948	8.91948	8.91948	8.91948	8.91948	8.91948	8.91948	8.91948	8.91948	8.91948	8.91948	8.91948	8.91948	8.91948	334	8.91948	8.91948	8.91948
2-Hydroxy-5 (6)Epoxy-Tetrahydrocaryophyllene	32011	33805	32207	38700	37102	39632	18636	18882	18871	11495	13188	14570	26160	24416	24185	220.675	220.675	220.675	220.675	220.675	220.675	220.675	220.675	220.675	220.675	220.675	220.675	220.675	220.675	220.675	3589	5662	5355	220.675	220.675	220.675	3388	3326	5324	5488	220.675	2797	220.675	220.675	220.675	220.675	220.675	2592	9069
1-(3-ethyl-2,4-dihydroxy-6-methoxyphenyl)butan-1-one	23612	21797	19600	10640	13538	10184	6319	6025	8827	9475	9756	6917	9374	5976	9488	66813	67367	65386	43856	43943	45383	75131	76363	69244	21900	21054	20201	24685	25923	28016	254189	255841	250091	74908	74919	74890	57919	56774	58663	230495	231072	236851	105947	103507	106341	94346	91212	91702	109147
Cystine	110550	114330	112155	88641	88073	93456	84220	80423	79720	44755	50965	49793	83297	81707	84149	43842	40978	41850	28879	29932	30231	44060	42586	41101	28579	29196	29400	26448	23411	21666	56531	54069	50143	39299	39318	38928	52841	53630	47643	31327	35887	32979	20941	26057	19842	37989	39794	34516	28439
2',4-Dihydroxychalcone	455553	463375	462191	161602	164693	171731	108810	111246	110744	190614	181299	180163	62194	59306	58749	25548	28957	27380	16453	18249	17948	8810	9465	7224	227.341	227.341	227.341	227.341	227.341	227.341	36736	27865	28749	38516	36008	35055	60463	63298	63992	32648	34774	31849	8967	8270	10700	45721	38441	47987	23133
2',4'-Dihydroxychalcone	251.772	251.772	251.772	251.772	251.772	251.772	251.772	251.772	251.772	251.772	2518	251.772	251.772	251.772	251.772	8335	8674	2936	8588	8418	8892	15944	12551	16179	251.772	251.772	251.772	251.772	251.772	251.772	8277	11301	5948	13941	9830	14295	2587	2897	2556	251.772	251.772	2563	251.772	251.772	251.772	17107	21702	17159	11679
3-[(E)-2-(3-hydroxyphenyl)ethenyl]-5-methoxyphenol	8.2571	8.2571	8.2571	8.2571	8.2571	8.2571	8.2571	8.2571	8.2571	8.2571	8.2571	8.2571	8.2571	8.2571	8.2571	8.2571	8.2571	8.2571	8.2571	8.2571	8.2571	5785	6475	2843	8.2571	8.2571	8.2571	8.2571	8.2571	8.2571	8.2571	8.2571	8.2571	8.2571	8.2571	8.2571	8.2571	8.2571	8.2571	8.2571	8.2571	8.2571	8.2571	8.2571	8.2571	8.2571	8.2571	2731	5742
culpin	93963	94551	96959	114729	120593	116910	53497	52904	51146	55239	53817	52366	91681	94815	88582	19780	12699	16305	5810	5700	3053	45440	41120	46039	6121	9255	11491	15491	12327	9335	14807	22468	20061	14459	16808	19883	20930	21401	18524	14310	15023	13103	5445	5456	5233	29504	32027	35670	37381
(Z)-2-octylpent-2-enedioic acid	31577	30871	27387	45665	41390	38958	53184	54456	50562	25075	26399	18297	30975	26843	26455	17457	18296	15216	18638	24616	18375	38738	35006	37805	32478	29763	30104	30639	36280	32708	127604	108674	109668	167061	185351	184540	42455	33902	34882	42972	41106	40431	38424	32582	39327	40902	46190	45321	67421
8-acetamido-2-methyl-7-oxononanoic acid	36272	38355	30588	42310	36587	35096	26363	24715	27805	45214	43063	41984	33447	39108	34391	12833	12590	9216	111.135	111.135	111.135	5225	3134	111.135	111.135	111.135	111.135	111.135	111.135	111.135	21592	15374	17723	20692	21223	16158	17189	13979	18660	18086	24275	21432	15652	18689	17958	6344	3426	2958	22424
suberosin	1960	2205	1258	2184	2204	999	2004	2149	2216	3129	2008	1871	4524	2161	2278	1910	2021	4419	913	2344	952	37709	36897	29981	14246	11709	14780	2780	3448	2200	1328	1421	2211	532	1076	2193	2336	3461	1903	887	635	828	769	760	639	2148	2328	3609	2732
(5E)-3,4,9-trihydroxy-2-propyl-2,3,4,7,8,9-hexahydrooxecin-10-one	253.116	253.116	253.116	17208	12558	12475	253.116	253.116	253.116	14669	11071	12606	253.116	253.116	253.116	253.116	253.116	253.116	253.116	2829	5375	6406	2891	8549	10621	13495	10118	12225	12413	6935	253.116	253.116	253.116	9143	13079	10454	253.116	253.116	253.116	6000	6042	5715	253.116	253.116	253.116	26033	21965	25922	253.116
columbianetin	700585	700683	689807	804549	792978	788911	329747	325800	326008	332898	322777	321233	487029	458890	467624	91253	92720	90561	39961	46913	43208	71810	72477	75386	24838	24760	23523	50824	49137	49263	147225	149062	146948	66194	70956	65501	97431	101331	96849	107544	105484	108186	81328	97139	95548	71720	74105	70084	104352
Santonin	696982	700389	688334	800443	788699	782825	327883	323449	324030	332898	322777	319870	487029	458890	464920	91253	92720	90561	39961	46913	43208	71810	72477	75386	24838	24760	23523	50824	49137	49263	147225	149062	146948	66194	70956	65501	97431	101331	96849	107544	105484	108186	81328	97139	95548	71720	74105	70084	104352
Pesticide3_Forchlorfenuron_C12H10ClN3O_Urea, N-(2-chloro-4-pyridinyl)-N'-phenyl-	48006	49292	44599	45594	46256	45618	14056	14470	19926	2647	263.262	263.262	35216	29380	33800	11929	5826	5840	263.262	263.262	263.262	263.262	263.262	263.262	263.262	263.262	263.262	263.262	263.262	263.262	17733	22548	22834	5151	5643	2633	11465	15139	19332	20349	20716	22304	263.262	263.262	263.262	11133	15486	11007	24372
3-(4-hydroxy-5-oxo-3-phenyl-2H-furan-2-yl)propanoic acid	28833	27691	29128	2776	5290	2648	21630	20758	22544	260.725	260.725	260.725	2779	2655	2855	9257	10728	10704	6063	5625	8213	26261	25416	25373	260.725	260.725	260.725	260.725	260.725	260.725	30003	31908	33380	10123	9276	9201	10382	9462	10712	9826	9875	9206	10767	13365	10465	17797	17938	16755	3270
(3aR,5aR,9bR)-3a-hydroxy-5a,9-dimethyl-3-methylidene-4,5,6,7,8,9b-hexahydrobenzo[g][1]benzofuran-2-one	82406	79077	67669	82481	84322	83139	28503	28582	31486	43506	38402	33614	55023	50555	50977	272.062	272.062	272.062	272.062	272.062	272.062	272.062	272.062	272.062	272.062	272.062	272.062	272.062	272.062	272.062	10027	13477	13430	272.062	272.062	272.062	9770	12757	13201	13286	9886	14559	272.062	272.062	272.062	9586	8703	6355	11298
(2E,4E)-N-(2-methylpropyl)-6-thiophen-2-ylhexa-2,4-dienamide	258.691	258.691	258.691	258.691	258.691	258.691	258.691	258.691	258.691	258.691	258.691	258.691	258.691	258.691	258.691	258.691	258.691	258.691	258.691	258.691	258.691	258.691	258.691	258.691	258.691	258.691	258.691	258.691	258.691	258.691	258.691	258.691	258.691	258.691	258.691	258.691	258.691	258.691	258.691	258.691	258.691	258.691	258.691	258.691	258.691	258.691	258.691	258.691	258.691
2-[(2S,4aR,8aS)-2-hydroxy-4a-methyl-8-methylidene-3,4,5,6,7,8a-hexahydro-1H-naphthalen-2-yl]prop-2-enoic acid	579.255	579.255	579.255	579.255	579.255	579.255	579.255	579.255	579.255	579.255	579.255	579.255	579.255	579.255	579.255	579.255	579.255	579.255	579.255	579.255	579.255	7048	579.255	579.255	579.255	579.255	5793	579.255	579.255	579.255	579.255	579.255	579.255	579.255	579.255	579.255	579.255	579.255	579.255	579.255	579.255	579.255	579.255	579.255	579.255	579.255	579.255	579.255	32059
(4R,4aS,8aS)-4-hydroxy-4-(hydroxymethyl)-3,4a,8,8-tetramethyl-5,6,7,8a-tetrahydronaphthalen-1-one	295603	303643	304214	281314	293409	285182	506405	511978	500694	256970	264298	260776	703676	717375	698718	608812	645048	624215	742270	722529	744106	82068	82093	63869	673529	641288	638196	22056	21676	22150	782118	745888	747843	950796	1004647	993992	997538	983126	269315	266096	275700	275388	358628	329505	334730	293836	294671	307374	902464
(2Z)-2-benzylidene-6-methoxy-1-benzofuran-3(2H)-one	9.48951	9.48951	9.48951	9.48951	9.48951	9.48951	9.48951	9.48951	9.48951	9.48951	9.48951	9.48951	9.48951	9.48951	9.48951	9.48951	9.48951	9.48951	9.48951	9.48951	9.48951	9.48951	9.48951	9.48951	394	9.48951	9.48951	9.48951	114	9.48951	9.48951	9.48951	9.48951	9.48951	318	9.48951	9.48951	9.48951	9.48951	9.48951	9.48951	9.48951	9.48951	9.48951	9.48951	9.48951	9.48951	95	9.48951
Obtusaquinone	264.087	264.087	264.087	264.087	264.087	264.087	264.087	264.087	264.087	264.087	264.087	264.087	264.087	264.087	264.087	264.087	264.087	264.087	264.087	264.087	264.087	264.087	264.087	264.087	264.087	264.087	264.087	264.087	264.087	264.087	264.087	264.087	264.087	264.087	264.087	264.087	264.087	264.087	264.087	264.087	264.087	264.087	264.087	264.087	264.087	264.087	264.087	264.087	264.087
Phomalone	16309	15838	14839	14347	14877	15074	6686	9284	9499	11012	8348	10744	9595	11069	12960	54233	68985	68211	22350	26795	26256	57760	59806	56211	37236	37309	50901	24887	33080	27240	49029	52435	49502	98716	102409	97295	67990	63004	94401	41606	42048	39562	27531	23856	22380	149951	151726	149473	162106
3-hydroxy-1a,5-bis(hydroxymethyl)-5,6b-dimethyl-1,3,3a,4,6,6a-hexahydrocyclopropa[e]inden-2-one	70238	76307	72914	69161	84821	63136	98142	93732	105128	72360	70141	70290	88642	72412	70476	88556	77609	78061	74013	71773	67991	102589	105476	104019	87032	87143	83525	94082	87368	101969	71354	76971	81504	67248	55114	52825	104547	85883	89017	74323	82225	80351	90437	87309	100492	96619	93597	98638	87227
Palmitoleic acid	7442	5992	5929	3000	252.298	2735	252.298	2626	2641	2552	252.298	252.298	8048	10672	10846	252.298	2561	252.298	252.298	252.298	252.298	10856	10701	9925	6813	6932	9310	6112	6128	3610	252.298	2819	2584	6034	5389	5733	2596	5884	2523	2695	2750	252.298	252.298	252.298	252.298	10602	10253	10864	10568
methyl 2-[(2,3-dihydroxybenzoyl)amino]-3-hydroxypropanoate	86540	78695	74775	77707	75152	79391	89500	78473	81464	85425	81937	81314	74520	76403	76429	70209	68770	70693	60647	61821	65067	56888	63994	59039	52713	49162	47964	61830	56276	60830	78857	84887	86245	63504	59761	61802	72463	75484	71066	60830	58083	61434	60805	59690	58026	87212	87827	91028	68065
Pesticide2_Thidiazuron_C9H8N4OS_1-Phenyl-3-(1,2,3-thiadiazol-5-yl)urea	52321	50868	50464	88897	81783	78623	54243	50197	53332	65989	73116	69274	101986	102250	106826	40124	38891	36862	8687	5579	4942	41499	39710	41815	46365	41196	47661	55716	53275	52874	269.731	269.731	269.731	33491	30388	34630	55314	57955	59480	269.731	269.731	269.731	269.731	269.731	269.731	55039	50517	51479	122547
5,7-Dihydroxyflavanone	36779	39139	35224	36973	36373	35063	26575	28098	27635	22366	27627	25634	41328	42468	39845	7345	10695	8021	5973	5472	2739	21810	21267	21585	5682	3218	5683	5421	2967	2825	18428	13388	15464	9704	11654	6714	10766	13374	9924	13054	12870	13667	13086	12466	10376	11422	14966	15019	9208
9-Methoxy-2,2-dimethyl-2,6-dihydro-pyrano[3,2-c]quinolin-5-one	81655	76010	71889	74103	76343	74106	47056	44477	45799	57757	61843	58384	70747	65963	70319	33975	30229	31794	26077	30269	26436	26713	26434	26901	22814	23359	24360	24156	24463	20672	55848	57978	56707	40594	43656	41392	47111	47570	45082	64142	65174	63192	35720	39563	34358	40055	41138	42857	39835
7-chloro-4,8-dihydroxy-6-methoxy-3-methyl-3,4-dihydroisochromen-1-one	51783	52175	48181	31497	29967	29534	29851	29605	28774	6927	39196	42516	3500	39379	34482	28871	29877	24625	44895	36116	35752	3550	1368	22719	30149	28890	30486	24523	3551	26782	40983	40394	41362	45658	46458	49042	56323	50753	59117	90672	94014	95903	14941	19263	14861	49121	46311	12234	32505
norlichexanthone	13885	13772	14687	10645	14376	13049	15490	14912	14110	10850	11015	14571	14083	14543	13090	10374	7177	11213	10306	10979	11100	15196	17550	14920	15804	15276	15405	14469	11027	14900	11830	12137	11959	13600	10128	11047	14546	13725	13933	13828	10971	10824	11178	11203	10153	11710	14103	11754	11052
2',4',6'-Trihydroxydihydrochalcone	8313	5464	8641	5969	6156	66.0995	66.0995	66.0995	66.0995	66.0995	66.0995	66.0995	4395	2307	5166	66.0995	66.0995	66.0995	66.0995	66.0995	66.0995	14442	11206	14376	66.0995	66.0995	66.0995	66.0995	66.0995	66.0995	2309	66.0995	2617	66.0995	66.0995	66.0995	66.0995	2616	66.0995	7747	1096	5832	66.0995	66.0995	66.0995	2643	661	2979	4185
2-methoxy-5-methyl-3-(2-methylbut-3-en-2-yl)chromen-4-one	111	454	480	98	8.15007	104	92	82	86	8.15007	8.15007	8.15007	8.15007	8.15007	8.15007	8.15007	8.15007	8.15007	8.15007	8.15007	8.15007	8.15007	8.15007	8.15007	8.15007	8.15007	8.15007	8.15007	8.15007	8.15007	440	1202	473	8.15007	8.15007	8.15007	8.15007	8.15007	96	117	1309	1028	84	105	84	106	114	89	91
D-GLUCOSAMINE 6-PHOSPHATE	7638133	7715748	7565109	4091035	4124602	4155450	3586499	3541407	3519429	2315923	2255702	2223863	7940555	7621259	7760176	1518905	1535965	1501285	741224	792545	776758	3016151	3007980	2978746	725166	731390	720846	843841	838946	832706	2790006	2828510	2881086	1946421	1935376	1973900	1803358	1801013	1794529	1408389	1389023	1416446	936475	976743	953240	1307997	2398816	2359469	5188436
D-GLUCOSE-6-PHOSPHATE	229650	237267	242915	1055980	1066089	1048481	235531	337900	258574	722513	731082	738644	345495	342146	350036	657306	663553	148773	101129	104612	92756	416494	419904	409066	119204	117553	119613	72943	74566	74232	433129	484474	2043668	192306	203443	194410	206417	165791	213377	181486	218638	183663	1088263	1109341	1077390	35809	41638	61844	121843
violaceol-II	156446	157608	152386	150762	154523	151495	103459	103306	99614	107282	104207	102844	69340	71893	72841	120953	126603	121461	68463	73290	80231	92401	97493	100946	55136	56523	55978	435	10.957	110	180026	182500	183407	101079	100766	98667	135997	142368	138259	119412	120523	116825	81702	88380	86343	154676	144095	142719	157776
Prolylyphenylalanine	30476	29048	46047	34368	40183	37867	16911	20742	13832	22388	22256	22446	25520	26331	24344	262.243	262.243	262.243	262.243	262.243	262.243	262.243	262.243	262.243	262.243	262.243	262.243	262.243	262.243	262.243	262.243	262.243	262.243	262.243	262.243	262.243	262.243	262.243	262.243	262.243	262.243	262.243	262.243	262.243	262.243	262.243	262.243	262.243	262.243
3-methoxy-2-(3-methylbut-2-enyl)-5-pentylphenol	257.945	257.945	257.945	257.945	257.945	257.945	257.945	257.945	257.945	257.945	257.945	257.945	257.945	257.945	257.945	257.945	257.945	257.945	257.945	257.945	257.945	257.945	257.945	257.945	257.945	257.945	257.945	257.945	257.945	257.945	257.945	257.945	257.945	257.945	257.945	257.945	257.945	257.945	257.945	257.945	257.945	257.945	257.945	257.945	257.945	257.945	257.945	257.945	257.945
judaicin (eudesmane naphthofuran)	252.955	252.955	252.955	252.955	252.955	252.955	252.955	252.955	252.955	252.955	252.955	252.955	252.955	252.955	252.955	252.955	252.955	252.955	252.955	252.955	252.955	252.955	252.955	252.955	252.955	252.955	252.955	252.955	252.955	252.955	7238	8631	7257	252.955	252.955	252.955	252.955	252.955	252.955	6968	9579	7941	252.955	252.955	252.955	252.955	5570	2889	5724
(E)-5-(4-methoxy-5-methyl-6-oxopyran-2-yl)-3-methylhex-4-enoic acid	543	2293	1262	494	456	1241	1920	1356	2678	805	92	8.18557	1421	119	432	24589	19107	21851	89	2687	4988	32073	25324	21857	90	90	403	10116	6936	11280	24336	33889	25802	35801	41218	37071	15743	23153	22849	8.18557	2223	102	6845	9351	13889	35950	41256	39078	44000
conocarpan	82005	76353	77228	74253	68816	73649	37256	39446	40077	48859	41932	39672	62979	56821	58885	7327	7503	7638	2630	2836	2651	9451	9690	9274	33.7729	33.7729	33.7729	3245	5854	5804	29176	35135	37314	11478	12302	16080	23272	25710	25301	19150	20063	23766	2668	7113	6908	22043	25266	23645	28251
Pesticide4_Nitenpyram_C11H15ClN4O2_N'-[(6-Chloro-3-pyridinyl)methyl]-N-ethyl-N-methyl-2-nitro-1,1-ethenediamine	129297	119813	112413	61539	58771	63157	60745	63074	63242	116443	102869	96714	83175	67520	65780	72393	72135	72581	38872	39034	37850	46574	44242	41298	26719	24188	22296	31365	33779	30621	79724	84633	85179	47142	44774	47757	67151	70831	72867	89763	97358	98261	40304	35215	32339	95531	104343	101555	58949
2',4'-Dihydroxy-4-Methoxychalcone	188	94	173	110	7.87245	7.87245	7.87245	7.87245	7.87245	7.87245	7.87245	7.87245	7.87245	7.87245	7.87245	7.87245	7.87245	7.87245	7.87245	7.87245	7.87245	7.87245	7.87245	7.87245	7.87245	7.87245	7.87245	7.87245	7.87245	7.87245	79	7.87245	7.87245	7.87245	7.87245	7.87245	7.87245	7.87245	7.87245	7.87245	7.87245	81	7.87245	7.87245	7.87245	7.87245	7.87245	7.87245	7.87245
Galangin	25158	28619	26558	36583	35787	35492	16439	15177	14759	11740	12354	11415	12306	12584	12427	257.928	257.928	257.928	257.928	257.928	257.928	257.928	257.928	257.928	257.928	257.928	257.928	257.928	257.928	257.928	8331	7943	10991	2928	3018	3084	7401	7061	7485	7057	7881	8099	2579	2914	6033	6039	6069	6841	6276
ANGOLENSIN (R)	31970	34920	33802	38805	46455	41200	9218	11900	11271	13878	14381	17503	21766	19551	19544	258.162	258.162	258.162	258.162	258.162	258.162	258.162	258.162	258.162	258.162	258.162	258.162	258.162	258.162	258.162	258.162	258.162	258.162	258.162	258.162	258.162	258.162	258.162	258.162	258.162	258.162	258.162	258.162	258.162	258.162	258.162	258.162	258.162	258.162
(4aS)-6,7-dihydroxy-1,1,4a-trimethyl-3,4,10,10a-tetrahydro-2H-phenanthren-9-one	4361	4842	6408	261.123	261.123	2744	6852	8393	8298	9429	9398	9610	3221	3164	3682	261.123	261.123	261.123	261.123	261.123	261.123	261.123	261.123	261.123	261.123	261.123	261.123	261.123	261.123	261.123	11870	11103	9586	10542	8546	9841	5903	6421	6395	14806	17034	14722	261.123	2611	261.123	261.123	261.123	261.123	261.123
7-ethenyl-1,4a,7-trimethyl-3,4,6,8,8a,9,10,10a-octahydro-2H-phenanthrene-1-carboxylic acid	162028	176765	153183	192829	169347	166169	106604	106806	112732	97145	91141	87963	220088	203953	215546	74823	76499	74426	30160	33996	31060	154256	157105	145131	39035	38896	37944	39137	39330	41128	85567	92665	88546	47774	47878	48029	74160	72165	66243	59607	63496	61656	53259	58840	60724	72665	77629	57994	80161
3-(2-hydroxy-4-methoxy-6-methylphenoxy)-5-methylbenzene-1,2-diol	3590264	3482903	3444493	3671660	3631107	3661327	2224544	2230884	2209880	2306734	2196195	2180907	1584475	1504356	1524428	1679856	1723301	1705335	1088538	1266201	1219405	1046529	1053014	1014849	766084	773053	777160	143995	147685	149013	2709794	2717142	2717012	1475118	1468559	1501596	2204164	2235974	2222326	2343865	2341161	2332484	1745286	1897151	1823309	1978721	2053220	2067286	2643364
(2S)-4-hydroxy-2-(2-hydroxypropan-2-yl)-7-methyl-2,3-dihydrofuro[3,2-g]chromen-5-one	101279	98174	91112	43437	45463	48737	28038	22785	24070	28813	28100	30887	78381	77298	79405	264.175	2694	264.175	264.175	264.175	264.175	8877	12355	9518	264.175	264.175	264.175	264.175	264.175	264.175	21223	19338	19159	8482	9099	8614	11447	12587	12478	29001	30888	32083	2642	264.175	264.175	2893	2761	2719	3140
(3aR,4R,6E,10Z,11aR)-4-hydroxy-10-(hydroxymethyl)-3-methylidene-2-oxo-3a,4,5,8,9,11a-hexahydrocyclodeca[b]furan-6-carbaldehyde	253.398	253.398	253.398	253.398	253.398	253.398	253.398	253.398	253.398	253.398	253.398	253.398	253.398	253.398	253.398	253.398	253.398	253.398	253.398	253.398	253.398	253.398	253.398	253.398	253.398	253.398	253.398	253.398	253.398	253.398	253.398	253.398	253.398	253.398	253.398	253.398	253.398	253.398	253.398	253.398	253.398	253.398	253.398	253.398	253.398	253.398	253.398	253.398	253.398
3-(5,7-dimethoxy-4-oxochromen-2-yl)propanoic acid	17026	17447	14405	23826	26008	24908	6476	3372	6270	8211	11603	10348	29024	30553	30711	15759	16865	15606	12.6929	12.6929	12.6929	20213	20502	16466	11817	10039	8889	9198	8991	9386	324	12.6929	367	3669	8719	10691	24418	24161	23719	418	338	429	12.6929	12.6929	12.6929	24752	26118	25882	53601
(3E)-3-benzylidene-4-methyl-1H-1,4-benzodiazepine-2,5-dione	22476	23047	25016	20367	20508	24606	15042	13763	13267	19789	18992	20813	12395	12178	13203	272.157	272.157	272.157	272.157	272.157	272.157	272.157	272.157	272.157	272.157	272.157	272.157	272.157	272.157	272.157	272.157	272.157	272.157	272.157	272.157	272.157	272.157	272.157	272.157	272.157	272.157	272.157	272.157	272.157	272.157	272.157	272.157	272.157	272.157
Linolenic acid	342618	338496	333157	164994	161182	157257	300353	288568	288497	256835	239447	235194	358410	359532	346469	78312	76581	79523	60793	59382	56995	104489	107827	101230	79482	82090	81187	89151	85943	81565	209890	205616	204761	185728	185636	179741	156533	148397	139604	194132	188519	189099	88884	89789	88421	88123	85667	85989	89915
1-cyclopropyl-6,7-difluoro-1,4-dihydro-8-hydroxy-4-oxo-3-Quinoline-3-carboxylic acid	256.063	256.063	256.063	256.063	256.063	256.063	256.063	256.063	256.063	256.063	256.063	256.063	256.063	256.063	256.063	256.063	256.063	256.063	256.063	256.063	256.063	256.063	256.063	256.063	256.063	256.063	256.063	256.063	256.063	256.063	256.063	256.063	256.063	256.063	256.063	256.063	256.063	256.063	256.063	256.063	256.063	256.063	256.063	256.063	256.063	256.063	256.063	256.063	256.063
Isocycloheximide	108073	108973	105121	76603	82500	81959	59677	54784	56824	89132	86198	82769	91476	95052	88087	30990	27765	28105	31744	32411	29059	22905	19866	18250	19442	24609	21533	8202	15847	12824	52801	54892	53221	37364	33219	39104	38793	37767	35971	52865	50457	56815	14426	18287	10446	43091	43617	46848	29269
Elaidic acid	29143	22782	25125	14066	13084	13564	17583	17597	19249	18727	15369	14647	22429	23562	21144	5360	5562	2959	5406	261.842	2729	5859	7736	5988	13165	13935	9756	11619	6326	8732	15525	18098	18288	9282	11206	6824	8464	5862	2961	19635	15702	15227	2687	2624	2760	9554	9206	9158	8883
methyl 2-benzamido-3-phenylpropanoate	20998	21665	19234	16344	16125	15330	9989	6295	6762	11477	10718	10546	17313	17314	17258	259.096	259.096	259.096	259.096	259.096	259.096	259.096	259.096	259.096	259.096	259.096	259.096	259.096	259.096	259.096	20937	18383	18760	7355	10290	11044	12237	14304	12824	11216	11913	12155	259.096	2752	5775	259.096	259.096	259.096	259.096
[5-hydroxy-3-(hydroxymethyl)-2-oxo-6-propan-2-ylcyclohex-3-en-1-yl] 3-methylbutanoate	257.835	257.835	257.835	12047	6651	8289	257.835	257.835	257.835	5603	5281	2679	8702	5949	6402	2750	5545	5271	257.835	257.835	257.835	2636	257.835	257.835	257.835	257.835	257.835	257.835	257.835	257.835	8222	5914	2768	257.835	257.835	257.835	2578	257.835	2777	257.835	257.835	2653	257.835	257.835	257.835	257.835	257.835	257.835	257.835
4-methoxy-9-(2-methylbut-3-en-2-yl)furo[3,2-g]chromen-7-one	25186	25050	23828	23316	21939	20735	13240	12593	14003	17911	18449	16334	25222	18844	20738	3260	3302	6005	262.134	2621	2981	8105	7490	7361	262.134	262.134	262.134	2818	6169	2766	18883	20054	19706	9453	8793	12555	14356	14550	13987	21839	22205	23852	13526	14401	13811	8271	8706	7773	12741
Physcion	13029	327489	319918	73264	67161	72104	32883	156796	148835	39661	76838	76599	150930	526.987	526.987	64686	162274	171029	46195	34815	34418	47520	70768	73298	597699	23122	21749	45092	16074	8247	201077	129321	136463	84967	220307	219918	40683	88805	87541	45222	59287	57072	20179	68088	67192	56251	82863	78874	33794
Phenylethyl 2-Glucoside	11665	18089	13810	11604	14306	6403	5294	2775	2665	8528	8611	3097	5905	6742	24834	24196	23565	27171	18617	19003	13298	44758	48711	51638	18321	19940	17486	19174	18001	18986	20439	16775	20947	31341	29165	28714	29419	28868	30323	23246	26060	26288	5494	8102	2566	57052	52498	46165	54045
biochanin A	24180	24229	27479	22659	23735	23801	6768	9671	10038	8101	12364	10349	25801	24464	24536	2614	2986	5427	11834	13146	11236	8360	6557	6197	11092	7556	10558	11591	12060	8006	13787	13130	15609	20437	22651	21618	19893	24881	21283	14031	16673	16293	5973	5504	6817	6180	9621	9690	20297
Acacetin	19581	16862	21246	16755	14166	11005	13983	10498	14130	14178	13898	14544	13123	11253	13865	2897	5693	3354	5436	2749	5281	6663	7119	6080	6480	3600	5803	3129	6207	5297	2811	6328	5372	8770	6205	9149	9151	9122	8583	254.322	254.322	254.322	254.322	254.322	254.322	16769	16731	19701	17283
AVOCADYNE	36975	33384	30014	25610	24954	23185	26704	24994	25143	22310	15511	14434	10769	15799	9279	11083	2979	2761	2736	254.693	2663	9648	9980	11611	9370	9222	12495	8708	5685	5788	20288	15044	13491	14848	13962	16245	12720	12437	5992	14358	14037	12617	5944	6032	8350	14152	15560	13649	17789
5,7-dihydroxy-4-(4-methoxyphenyl)-3,4-dihydrochromen-2-one	265.053	265.053	265.053	265.053	265.053	265.053	265.053	265.053	265.053	265.053	265.053	265.053	265.053	265.053	265.053	265.053	265.053	265.053	265.053	265.053	265.053	18622	17225	13932	265.053	265.053	265.053	265.053	265.053	265.053	13756	14659	11152	265.053	265.053	265.053	265.053	265.053	265.053	265.053	265.053	265.053	265.053	265.053	265.053	8760	5829	8054	6085
isosakuranetin	85048	91255	87345	84783	82762	86393	46803	47905	45441	51324	53358	49735	62370	57942	59277	13135	14845	12484	296.673	2967	3205	11070	13050	11575	296.673	296.673	296.673	296.673	296.673	296.673	26532	26703	26540	7474	7942	9983	15811	24994	19650	27098	24023	27558	6264	10894	6652	17174	12295	11699	31459
methyl 2-ethyl-4-[(3R,4R,5S)-5-hydroxy-4,5-dimethyl-2-oxooxolan-3-yl]-2-methyl-3-oxobutanoate	12049	2672	2586	2709	1136	388	38.7964	38.7964	38.7964	2892	38.7964	38.7964	40710	38835	41117	83518	79715	78211	32709	31696	30197	238320	232156	241991	76037	74970	79034	114754	118580	115201	71332	72938	69730	71748	73592	67609	83193	82019	90149	52120	52018	56502	29979	27079	31916	104594	103148	102318	105678
maesopsin	65636	62282	61874	48882	47946	52170	33704	39330	36484	38950	40077	39889	37898	38944	37140	35824	32486	33136	3235	14293	13967	43776	46083	43694	12879	12901	13002	12.5618	12.5618	12.5618	58275	59519	64526	20925	20929	18834	34268	34953	29233	45754	43026	43007	16103	31326	30174	41713	38169	37965	67723
5,10-dimethoxy-2,2-dimethylpyrano[3,2-g]chromen-8-one	263.28	263.28	263.28	263.28	263.28	263.28	263.28	263.28	263.28	263.28	263.28	263.28	263.28	263.28	263.28	12337	12374	12372	263.28	263.28	263.28	44156	43870	40758	263.28	263.28	263.28	263.28	263.28	263.28	36087	38555	33909	8668	6466	8880	11999	8620	5536	21014	16905	19224	28286	27168	29364	15034	14507	16527	29437
(3,6,9-trimethylidene-2-oxo-3a,4,5,6a,7,8,9a,9b-octahydroazuleno[4,5-b]furan-8-yl) acetate	233.948	233.948	2702	233.948	233.948	233.948	233.948	233.948	233.948	233.948	233.948	233.948	2339	233.948	233.948	233.948	233.948	233.948	32393	43155	40464	446150	436445	433227	135922	140460	143779	10410	11151	10879	233.948	233.948	233.948	233.948	233.948	233.948	233.948	233.948	233.948	233.948	233.948	233.948	233.948	233.948	233.948	233.948	233.948	233.948	233.948
ESTRIOL	246.087	246.087	246.087	246.087	246.087	246.087	246.087	246.087	246.087	246.087	246.087	246.087	246.087	246.087	246.087	7211	7762	10408	3261	2897	2873	41158	49761	50356	18323	21175	20955	38279	36242	36339	15643	16539	17615	15333	15375	15432	15442	16965	15562	14363	2461	8679	2686	246.087	246.087	20206	17624	15349	37963
methyl (1S,4S,8R,11S,14S)-11-ethyl-12-oxo-7,9,13-trioxatetracyclo[6.5.1.0?,??.0?,??]tetradeca-2,5-diene-5-carboxylate	8.56831	8.56831	8.56831	8.56831	8.56831	8.56831	8.56831	8.56831	8.56831	8.56831	8.56831	8.56831	8.56831	8.56831	8.56831	8.56831	8.56831	8.56831	8.56831	8.56831	8.56831	8.56831	8.56831	8.56831	8.56831	8.56831	8.56831	8.56831	8.56831	8.56831	8.56831	8.56831	8.56831	8.56831	8.56831	8.56831	8.56831	8.56831	8.56831	8.56831	8.56831	8.56831	8.56831	8.56831	8.56831	8.56831	8.56831	8.56831	8.56831
cyclopenin	9.42608	9.42608	9.42608	9.42608	9.42608	9.42608	9.42608	9.42608	9.42608	9.42608	9.42608	9.42608	9.42608	9.42608	9.42608	9.42608	9.42608	9.42608	9.42608	9.42608	9.42608	9.42608	9.42608	9.42608	9.42608	9.42608	9.42608	9.42608	9.42608	9.42608	9.42608	9.42608	9.42608	9.42608	9.42608	9.42608	9.42608	9.42608	9.42608	9.42608	9.42608	9.42608	9.42608	9.42608	9.42608	9.42608	9.42608	9.42608	9.42608
NCGC00017248-12!2,5-dihydroxy-3-undecylcyclohexa-2,5-diene-1,4-dione	12476811	12648313	12596201	12581841	12718878	12718183	17521058	17114236	17092278	12919805	12904212	12838034	13651935	13237778	13290267	15638388	15335749	15371213	12337637	12289455	12226073	18447328	18265268	18168468	15244485	14976847	14921176	18937034	19198362	19077292	13331970	13468032	13398202	9985284	10362390	10326609	17151756	17422690	17425522	15312158	15474640	15382997	17708864	18060200	18001870	19621186	19532180	19457874	19742606
1-cyclopropyl-6,7-difluoro-1,4-dihydro-8-methoxy-4-oxo-3-Quinoline-3-carboxylic acid	136432	154943	153950	123130	137759	130082	130170	128372	132682	99968	128398	127501	140780	130059	134740	90690	90310	91373	85997	76993	81836	101085	114438	102240	82470	89851	83806	90199	86659	82754	105434	97707	103539	95116	104394	96200	99864	107643	96847	75281	98223	90616	62332	58883	59386	140683	133304	134452	117451
[(2E)-2-hexa-2,4-diynylidene-1,6-dioxaspiro[4.4]nona-3,7-dien-9-yl] 3-methylbut-2-enoate	252.564	252.564	252.564	252.564	252.564	252.564	252.564	252.564	252.564	252.564	252.564	252.564	252.564	252.564	252.564	252.564	252.564	252.564	252.564	252.564	252.564	3230	2654	2535	252.564	252.564	252.564	252.564	252.564	252.564	252.564	252.564	252.564	252.564	252.564	2610	252.564	252.564	252.564	252.564	252.564	252.564	252.564	252.564	252.564	5708	5478	8769	11722
[(2S,3S)-2-[(E,3R,4S)-3,4-dihydroxypent-1-enyl]-6-oxo-2,3-dihydropyran-3-yl] (E)-2-methylbut-2-enoate	82827	76475	82048	60160	60311	60964	52655	52440	53700	53875	55779	54619	72324	73442	69205	117043	114030	120338	116333	116148	113141	257650	256776	252675	110172	110272	112937	117681	123196	117039	175087	177897	175021	243605	239519	251187	114997	116737	126323	110043	109516	116032	158260	156416	158078	182822	184364	185220	188768
9-hydroxy-10,12-octadecadienoic acid	58107	51010	51279	28680	30709	30065	35063	36398	38127	33185	29102	25879	75185	74477	73478	262.747	262.747	262.747	262.747	262.747	262.747	2866	5657	2817	6745	10976	9338	9623	2847	8851	5341	3538	6270	2685	2855	2627	262.747	262.747	262.747	6296	5749	5459	262.747	262.747	262.747	262.747	262.747	262.747	262.747
Hydrochlorothiazide	7.99775	7.99775	7.99775	7.99775	7.99775	7.99775	7.99775	7.99775	7.99775	7.99775	7.99775	7.99775	7.99775	7.99775	7.99775	7.99775	7.99775	7.99775	7.99775	7.99775	7.99775	7.99775	7.99775	7.99775	7.99775	7.99775	7.99775	7.99775	7.99775	7.99775	7.99775	7.99775	7.99775	7.99775	7.99775	2769	7.99775	7.99775	7.99775	7.99775	7.99775	7.99775	7.99775	7.99775	7.99775	7.99775	7.99775	7.99775	7.99775
RETUSIN 7-METHYL ETHER	150375	147421	144860	95814	100856	105809	81641	80325	77770	68424	66899	65341	139507	146562	147919	27739	26621	28561	9246	16095	13398	38401	34357	38223	17338	3585	5102	38405	34399	32976	45970	42007	51727	29531	30668	31293	43829	44721	37199	37874	40949	37811	18194	20030	20428	30089	29394	27347	44848
PSEUDO-ANISATIN	147522	144936	142319	95814	100856	102390	81641	80325	77770	68424	66899	65341	141082	146562	148018	27739	26621	28561	9246	16095	13398	38401	34357	9179	3220	1689	2805	38405	34399	6762	45970	42007	51727	29531	30668	31293	43829	44721	37199	37874	40949	37811	18194	20030	20428	30089	29394	27347	44848
ostruthin	108163	124252	120007	748585	550743	155108	67459	84382	78623	210937	817622	827531	75456	74353	75428	500990	628874	651597	684374	703667	571927	406197	692178	685386	1765379	796688	718875	363665	674265	660307	686201	545907	553001	134729	181940	884301	127780	149465	152334	389637	197773	931850	816065	603852	611340	389002	275606	128767	434509
carviolin	2830887	2853147	2719537	1999573	2016469	2012390	1982419	1961023	1948788	1987295	2011194	1989519	4141041	4084622	4035942	1103407	1107628	1064762	1189334	1231802	1211770	2135391	2121475	2133012	1750652	1717965	1744466	2373370	2349058	2356438	2383149	2475904	2481811	2701355	2690850	2742866	2170285	2243344	2220271	3083664	3106490	3137563	1251281	1318580	1235692	876800	900998	892291	984659
dehydroabietic acid	47736	48980	47930	41575	42205	41871	31104	31230	27556	32223	28068	24260	55893	62135	60199	62909	78574	77847	60032	59857	61206	139028	138146	140955	40378	50035	49717	47383	49441	47557	110441	114082	115828	68958	63315	65128	66206	66228	62619	99177	92626	94899	76981	78276	79224	98005	107420	107851	143423
Ellagic Acid	87	8.69157	8.69157	8.69157	8.69157	8.69157	8.69157	8.69157	8.69157	8.69157	8.69157	8.69157	344	8.69157	8.69157	8.69157	8.69157	8.69157	8.69157	8.69157	8.69157	8.69157	8.69157	8.69157	8.69157	8.69157	8.69157	8.69157	8.69157	8.69157	8.69157	8.69157	8.69157	8.69157	8.69157	8.69157	8.69157	8.69157	8.69157	8.69157	8.69157	8.69157	8.69157	8.69157	8.69157	8.69157	8.69157	8.69157	8.69157
2-(3-hydroxy-5-methoxyphenoxy)-6-(hydroxymethyl)oxane-3,4,5-triol	15421	19572	14189	13304	13851	18620	260.976	260.976	260.976	5162	2819	2701	18229	12118	16974	5532	3056	2785	5907	6261	8592	32812	36547	32916	2610	260.976	5170	8635	5284	8343	61300	55843	58392	42419	41194	47211	29119	25648	30562	57807	54987	60819	36920	35047	35161	40521	46362	45522	6042
Quercetin	113	126	125	8.02538	8.02538	8.02538	8.02538	8.02538	8.02538	8.02538	8.02538	8.02538	8.02538	136	108	8.02538	8.02538	8.02538	8.02538	8.02538	8.02538	8.02538	8.02538	8.02538	8.02538	8.02538	8.02538	8.02538	8.02538	8.02538	8.02538	109	80	8.02538	8.02538	8.02538	8.02538	8.02538	84	81	8.02538	110	8.02538	8.02538	8.02538	8.02538	8.02538	8.02538	8.02538
MORIN	143000	141313	139811	155210	153456	157244	71614	75282	72251	73727	68979	66980	119318	113834	114653	9131	10050	10160	244.586	244.586	244.586	5185	244.586	2821	244.586	244.586	244.586	2446	5246	5691	24032	23896	26144	5772	6392	9145	21126	25051	19872	16990	13667	16578	2936	6055	6865	18652	17424	21340	44875
Pangamic Acid Sodium	23174	22298	22168	13864	15819	16327	22149	20779	21218	39739	28759	18098	34815	30472	28114	18746	19205	17190	6205	776	414	30596	30906	29617	11773	9997	9990	15358	16984	17437	19532	17049	20664	13479	13618	9498	17859	14451	18081	24471	20027	26933	7413	857	1128	29973	29962	30291	37522
14-(hydroxymethyl)-5,9-dimethyltetracyclo[11.2.1.0?,??.0?,?]hexadecane-5-carbaldehyde	6870500	6799951	7130907	6643216	6443367	6220921	6605759	6443642	6465113	7031562	6516731	6535416	5813804	5764644	5459566	3661631	3570634	3660841	3684476	3669286	3626046	4482720	4309015	4150698	3235476	3555140	3425645	3996042	3815749	3687474	4599171	4532833	4463348	4192799	4074284	4018760	4754716	4425524	4185966	3743581	3520319	3428016	3322634	3336674	3238212	4557442	4635950	4504762	4859438
CYTIDINE 2',3'-CYCLIC MONO-PHOS-PHATE	6288	6656	9530	3065	5272	3007	25363	28008	28043	10985	13154	10169	6059	3016	9331	15934	16610	16845	270.916	270.916	270.916	10384	10817	9966	270.916	270.916	270.916	12309	7079	10397	270.916	270.916	270.916	270.916	270.916	2750	270.916	270.916	270.916	270.916	270.916	270.916	270.916	270.916	270.916	6289	8237	3058	25629
(9a-hydroxy-3,8a-dimethyl-5-methylidene-2-oxo-4,4a,6,7,8,9-hexahydrobenzo[f][1]benzofuran-8-yl) acetate	8694	10449	6212	10486	7589	8105	6820	7419	6055	10846	10785	7073	18039	14523	13992	3099	3196	2639	263.9	263.9	263.9	3217	2928	2791	263.9	263.9	263.9	263.9	263.9	263.9	5888	6183	3627	2641	263.9	263.9	263.9	3581	5601	5786	6283	6668	263.9	263.9	263.9	7358	10425	7019	5510
NCGC00180037-02!2-hydroxy-4-methoxy-3-(3-methylbut-2-enyl)-6-pentylbenzoic acid	30186	28139	5958	10533	6474	11044	2647	7.94001	5710	5892	3182	6346	46041	47429	48559	7.94001	7.94001	7.94001	7.94001	7.94001	7.94001	13279	9405	12320	10941	11235	26680	55045	53063	14983	7.94001	81	7.94001	1368	2361	7.94001	2006	79	7.94001	84	826	84	7.94001	7.94001	7.94001	2513	3742	1310	8299
2'-DEOXYCYTIDINE 5'-MONOPHOSPHATE	22109	22172	19945	22296	23100	23015	8812	6351	9719	258.175	2582	2667	18729	17403	18994	258.175	258.175	258.175	258.175	258.175	258.175	258.175	2612	2650	258.175	258.175	258.175	258.175	258.175	258.175	12522	10190	10359	258.175	258.175	258.175	2904	2940	2683	258.175	258.175	258.175	258.175	258.175	258.175	2885	3064	6027	15592
Pesticide3_Diflubenzuron_C14H9ClF2N2O2_N-[(4-Chlorophenyl)carbamoyl]-2,6-difluorobenzamide	32031	28913	25643	32483	33671	34932	12434	12380	11852	19979	16796	13115	24212	20255	20221	10514	16587	8736	254.468	254.468	254.468	14017	15565	13736	254.468	254.468	254.468	8173	2934	2611	22750	19492	22463	21606	21189	19223	33146	32004	35054	18037	21401	18236	254.468	254.468	2545	27561	29208	30163	37337
Ovalitenin B	574.25	574.25	574.25	574.25	574.25	574.25	574.25	574.25	574.25	574.25	574.25	574.25	574.25	574.25	574.25	574.25	574.25	574.25	574.25	574.25	574.25	574.25	574.25	574.25	574.25	574.25	574.25	574.25	574.25	574.25	574.25	574.25	574.25	574.25	574.25	574.25	574.25	574.25	574.25	574.25	574.25	574.25	574.25	574.25	574.25	574.25	574.25	574.25	574.25
NCGC00380393-01_C15H20O4_Pentaleno[1,6a-c]pyran-9-carboxylic acid, 1,3,4,5,6,7,7a,9a-octahydro-4,6,6-trimethyl-3-oxo-, (4S,4aR,7aS,9aR)-	32373	30693	30109	20903	23212	23349	25837	25968	22646	27118	27534	26823	40745	41958	39376	29191	31170	29622	27626	29206	28251	65978	65810	67017	41942	42337	42776	58670	57641	52779	35008	34574	36789	58353	56065	55990	35315	36852	32263	32413	32964	32751	27289	25380	26539	50195	49711	50746	76424
dihydroalbocycline	199508	189347	191094	154697	151552	152428	152564	152434	157214	132682	130559	128740	238265	238842	235284	49022	53172	49205	30936	27715	33239	106115	106006	110190	87017	86893	88872	105006	102897	103063	139371	131714	134054	121572	129431	118944	102002	103888	103767	136331	135859	134391	108632	106757	95560	71792	69958	74369	106420
1-(2-methylpropylidene)-4-(propan-2-yl)-1H,2H,3H,4H,6H-piperazino[2,1-b]quinazoline-3,6-dione	189333	186911	186971	152144	155702	151654	82724	80002	81554	100593	102267	94351	134373	133148	136667	25508	28291	27996	552.255	552.255	552.255	11925	9677	9527	552.255	552.255	552.255	8464	5959	5523	46139	51870	47183	9341	12583	12173	30227	31835	35068	34799	33799	35102	5657	12172	9112	14455	14422	14236	47863
Triptophenolide	701223	973998	931351	1190047	949496	935950	566751	1058279	1048636	472658	1161826	1184723	1028970	945431	941556	718947	817483	853767	739835	660324	691773	509206	757609	725482	1455508	648936	653185	427137	731470	755766	1024480	856038	850417	828338	1066875	1077498	745170	925180	864511	84678	1154440	1112267	936741	708119	694172	790422	121094	717038	578113
5-hydroxy-2,2-dimethyl-10-(2-methylbut-3-en-2-yl)pyrano[3,2-g]chromen-8-one	297887	306134	318898	279655	294471	290381	234704	245006	246278	203734	198407	221398	233149	227051	226943	126744	124317	116690	162076	157410	156840	135419	132113	135134	129282	121715	116208	164809	161993	162692	170217	182142	180539	170473	190863	194436	165242	167077	189193	150971	182204	152437	129918	130355	130355	136791	138949	135502	108306
2'-Deoxyadenosine cyclic 3',5'-(hydrogen phosphate)	73159	69415	66734	77330	85081	83633	57173	59443	56802	65803	66568	61705	67076	71800	68946	31632	38275	36151	59666	52358	48775	33566	31495	34850	30364	30799	29386	54861	50058	55010	33979	40303	37517	47585	49144	47557	61467	62458	59851	48417	49236	50145	30611	17666	23990	63979	62373	58056	54159
Deoxysappanone B 7,3'-Dimethyl Ether	6939	6558	5956	6395	8924	6759	9755	8068	10042	17820	16446	13482	3212	3010	5576	11981	9290	12243	2963	3539	5961	11020	11425	11678	2574	257.396	2817	2925	2706	257.396	15019	15346	17676	3486	6068	7060	7795	7523	10742	17299	21179	18585	14080	17784	13894	22653	23479	26577	8278
1,4a-dimethyl-9-oxo-7-propan-2-yl-3,4,10,10a-tetrahydro-2H-phenanthrene-1-carboxylic acid	29440	25804	27898	19275	17483	17521	16299	16306	12488	10689	9744	9474	27750	29662	28117	33674	35513	34822	25960	26149	22476	64224	62887	66418	14272	17163	17325	31262	32325	33796	59982	61763	60989	31816	29091	29167	46494	44715	45537	46822	44275	42483	26855	28050	30056	41068	39880	42792	41181
5-[(E)-3-hydroxybut-1-enyl]-4-[4-[(E)-3-oxobut-1-enyl]anilino]oxolan-2-one	7.99824	7.99824	399	1654	335	358	207	184	180	7.99824	1014	177	7.99824	1328	7.99824	133	137	7.99824	7.99824	375	7.99824	7.99824	98	106	7.99824	7.99824	7.99824	7.99824	7.99824	7.99824	7.99824	222	182	132	165	120	151	7.99824	157	7.99824	190	209	7.99824	636	110	7.99824	7.99824	7.99824	7.99824
7-(2-hydroxypropan-2-yl)-1,4a-dimethyl-2,3,4,9,10,10a-hexahydrophenanthrene-1-carboxylic acid	798280	704622	713471	579660	574750	561867	655598	674003	667340	885319	797348	772808	444567	430300	433040	3310056	3555858	3596206	2828806	3030576	3057339	5116876	4864100	4900018	1776403	2015179	2032738	1600849	1541246	1524510	4852004	4809200	4798072	3212636	3062207	2942186	3227652	2925948	2685750	4667784	4192622	4126334	4272880	4289048	4246326	4242568	4153570	4110721	4914843
Myricetin	198442	201718	198846	270160	271533	271996	142431	167551	162755	264449	266656	264081	156619	152793	153328	430114	409746	404300	329640	351355	353288	255643	238419	240427	263133	251238	248412	261212	258752	257363	404811	407368	406312	399047	377969	379853	448285	453277	365414	297056	294511	298496	244823	213485	252521	390288	394493	390854	227705
methyl 2-(2,6-dihydroxy-4-methylbenzoyl)-3,5-dihydroxybenzoate	9747	9454	8978	17570	16484	17928	7382	7100	6904	19472	21901	21115	4402	6837	6787	51963	51454	50926	32773	32381	30237	47382	46273	47139	35284	34275	34462	29833	27792	30037	11552	11545	11317	49713	46108	50261	51125	54805	54009	20794	24043	23771	27315	27371	26709	77502	77586	73877	98749
(E)-5-(1,2,4a,5-tetramethyl-7-oxo-3,4,8,8a-tetrahydro-2H-naphthalen-1-yl)-3-methylpent-2-enoic acid	3078438	2915555	2878074	2671782	2676622	2672864	1881900	1900044	1867218	1841818	1770914	1741790	3684958	3637620	3638761	2984328	3271187	3317199	2443617	2551396	2625274	5671618	5661777	5599786	1975702	2116007	2182120	2659392	2639152	2641246	4382470	4421475	4453386	2806923	2744372	2721683	2880782	2802096	2768414	3622926	3472575	3431892	3056066	3070814	3074807	4177944	4296174	4305227	5610560
Rhetsinine	44553	44556	45360	43832	39050	40561	27781	27126	28107	32811	30502	31168	44367	44364	42580	2677	2818	2996	3185	2825	3112	10746	9625	10929	5930	6465	3275	6830	7577	9354	15574	15791	16157	7667	8623	10257	9297	8790	11627	17040	13471	12539	7691	10980	8069	4157	7720	6528	11509
(3S)-5-[(1S,8aR)-2,5,5,8a-tetramethyl-4-oxo-4a,6,7,8-tetrahydro-1H-naphthalen-1-yl]-3-methylpentanoic acid	3086552	2777920	2814553	2665102	2678820	2668997	1976525	2065372	2046961	2006746	1850158	1865876	3266914	3215106	3172562	1860897	1970996	1955498	1284118	1351536	1371742	3377441	3238022	3258084	951844	1075603	1104941	1573875	1544411	1515407	2611206	2574995	2529740	1471662	1408786	1389338	2091471	1882891	1810216	2341076	2103695	2053320	2270312	2257888	2277076	1778495	1695756	1662634	2864136
THYMIDINE 5'-MONOPHOSPHATE	1235	502	511	1625	1519	1431	89	86	82	8.24523	8.24523	8.24523	1196	1928	580	8.24523	8.24523	8.24523	8.24523	8.24523	8.24523	8.24523	8.24523	8.24523	8.24523	8.24523	8.24523	8.24523	8.24523	8.24523	135	100	102	8.24523	8.24523	8.24523	85	8.24523	8.24523	8.24523	8.24523	8.24523	8.24523	8.24523	8.24523	94	1400	8.24523	519
Vulpinic Acid	20329	17526	17717	21533	22037	20879	25688	26667	26101	18977	18696	19731	53454	53657	54044	100192	108502	103655	29559	38243	40631	218152	215172	209307	113254	121742	116914	94226	91955	93822	50885	55367	52504	43741	45340	42439	82122	89214	84888	67213	66863	70041	20099	26101	25568	92835	94353	95132	134403
neobavaisoflavone	42641	41707	37833	52277	51708	54687	34509	36397	34724	54023	49495	47767	35123	35677	34513	32803	26570	30771	13427	13478	13073	33077	32036	27576	6814	6011	6541	15210	12156	8917	76275	80925	79344	27705	23029	25714	32994	33347	30328	67215	69747	69064	33349	40455	38369	38669	40777	39502	21126
13,15-dihydroxy-9-methoxy-5-methyl-4-oxabicyclo[10.4.0]hexadeca-1(12),13,15-triene-3,11-dione	42641	41578	37833	52148	51598	51326	34509	36397	34724	54023	49495	47767	35123	35677	34513	32803	26570	30771	13427	13478	13073	30488	32036	27576	6814	6011	6541	15210	12156	8917	76275	80925	79344	27705	23029	25714	32994	33347	30328	67215	69747	69064	33349	40455	38369	38669	40777	39502	21126
8-(3-((2-carboxypropan-2-yl)oxy)phenyl)octanoic acid	230.94	230.94	230.94	230.94	230.94	230.94	230.94	230.94	230.94	230.94	230.94	230.94	230.94	230.94	230.94	230.94	230.94	230.94	230.94	230.94	230.94	2999	2798	2634	230.94	230.94	230.94	230.94	230.94	230.94	230.94	230.94	230.94	230.94	230.94	230.94	230.94	230.94	230.94	230.94	230.94	230.94	230.94	230.94	230.94	2669	230.94	2800	5309
3'-CMP	38861	30768	38654	50990	50648	52047	30409	30536	30641	19880	26240	21097	39987	38837	34210	24706	27197	27309	8.05749	8.05749	8.05749	8.05749	5155	2599	8.05749	8.05749	8.05749	8.05749	8.05749	8.05749	2888	3979	6823	356	89	81	3019	2687	640	8.05749	8.05749	8.05749	8.05749	8.05749	8.05749	5915	8467	2761	49960
Pesticide4_Flutolanil_C17H16F3NO2_Benzamide, N-[3-(1-methylethoxy)phenyl]-2-(trifluoromethyl)-	14547	13429	51666	13819	13532	14872	4641	8077	8336	7151	11282	11568	7042	10890	11480	6455	20491	4334	4113	578	1974	4574	4032	18766	3590	5697	3675	1879	1582	2018	35850	39460	10061	29361	7221	7274	9682	6382	9965	53452	18716	49129	25580	25605	8166	25335	7602	4251	7772
URIDINE-5-MONOPHOSPHATE	514664	500145	496843	439526	440960	438099	317779	318278	307965	242042	241981	242804	352143	359889	348554	175993	184417	195684	129398	106632	138996	183301	179502	176066	208190	214927	191953	36772	74349	36641	187649	178760	193794	198529	207916	176151	153560	164392	165740	208089	161366	166971	88285	105418	98776	240818	246614	234006	379587
4-(8-prop-1-en-2-yl-3,4,8,9-tetrahydro-2H-furo[2,3-h]chromen-3-yl)benzene-1,3-diol	260.716	260.716	260.716	260.716	260.716	260.716	260.716	260.716	260.716	260.716	260.716	260.716	260.716	260.716	260.716	260.716	260.716	260.716	260.716	260.716	260.716	18369	18605	18071	13052	13673	13345	5809	5390	260.716	9335	9427	9356	16513	12301	12442	11380	8831	12390	13261	12898	14571	260.716	260.716	260.716	5483	3286	2607	5720
[(4E)-7-acetyloxy-6-hydroxy-2-methyl-10-oxo-2,3,6,7,8,9-hexahydrooxecin-3-yl] (E)-but-2-enoate	36281	35137	41306	29638	29556	30344	33628	31206	30803	27420	29302	30163	23649	23277	23421	61776	61629	63926	45302	47913	50600	97295	99215	90507	32844	32715	35312	39663	35280	37019	98160	95474	95443	126265	131493	130780	71622	74989	77571	49968	46494	50034	59320	58674	59391	123839	121963	120007	124121
2,4-dihydroxyheptadec-16-ynyl acetate	1258038	1238412	1330118	2254122	1788765	1259107	883359	897965	1522585	1257954	1149676	2237286	1543206	1550062	1317572	1150740	1170435	1196404	1051360	1128676	1595077	954896	785550	1068951	2627102	2878592	1068881	900850	602471	1177696	1913896	1954644	1200334	1642066	1585204	1976038	1240506	1050225	1237593	1757302	861962	2108364	1238013	1109894	1036230	1347359	1321468	1143971	1039307
(2S)-3-(4-hydroxyphenyl)-2-[[(Z)-3-(4-hydroxyphenyl)prop-2-enoyl]amino]propanoic acid	149883	150117	139357	126221	128254	125149	93643	98774	94096	116579	110931	103738	182174	174848	169002	50941	51305	48043	15038	19438	18063	42485	46392	42472	16173	15635	15888	24953	27169	26334	79239	80432	80441	35882	35950	38364	57752	60372	59352	65789	64675	69992	14490	27264	22408	56918	63733	63808	44332
Acetaminophen glucuronide	145322	145596	137699	122672	124782	122067	89770	98774	90503	111848	107207	100204	173616	168669	163459	50941	51305	48043	15038	19438	18063	42485	46392	42472	16173	15635	15888	24953	27169	26334	74818	76265	76744	35882	35950	37396	55071	56822	56510	62485	63239	66476	14490	25593	20892	56918	63733	63808	44332
NCGC00380985-01_C18H20N2O4_	53736	49879	49232	65142	64247	61790	59910	63340	62104	25577	30026	24496	42662	40154	40773	48445	51254	51770	32030	38851	34233	14893	18059	14651	15467	13772	14337	41778	42310	41325	26319	22722	13044	42471	40529	44069	39955	42079	36220	3488	6080	5782	348.758	348.758	348.758	11005	19089	11298	33460
Isotectorigenin, 7-Methyl Ether	6871616	6924688	7184178	6309887	6065040	5836094	5891688	5615319	5673869	5525818	5244858	5150583	5495370	5458450	5247382	3531442	3416407	3331822	3399788	3399764	3295601	3728724	3641879	3507929	3444351	3539855	3484270	3859624	3775532	3657793	3208272	3122036	3033599	4012070	3896321	3817493	4389052	4109987	3755809	2490218	2375288	2323034	1971747	1979484	1934620	7326164	7420923	7154732	6778012
ADENOSINE 3',5'-CYCLIC MONOPHOSPHATE	13437	19189	15034	9414	5802	6181	24031	19619	19438	20069	20437	21665	16682	11327	14857	12059	11502	12017	2833	2500	2399	30206	37099	30912	7983	24557	18962	14560	25651	13590	556	129	2038	6872	10847	8551	94	102	121	580	498	572	555	482	466	24971	28465	25789	42239
(E)-N-[2-hydroxy-2-(4-hydroxyphenyl)ethyl]-3-(4-hydroxy-3-methoxyphenyl)prop-2-enamide	46896	14720	43902	56225	56468	52837	42832	44408	46992	5912	17911	19480	41343	37534	38999	20335	24845	23318	12643	12936	14411	13578	10563	10278	9402	6772	8983	12617	15441	12820	5170	516.97	516.97	16819	16591	17589	14349	12786	17674	516.97	516.97	516.97	516.97	516.97	516.97	9004	9705	9691	14700
4',5,7-trihydroxy-3,6-dimethoxyflavone	42640	44257	38552	32177	30801	32595	47266	46758	44828	32415	30412	34766	39450	39508	40798	30646	34861	32048	36224	34156	33792	33070	35008	35258	34122	30171	30817	25711	26531	22878	37113	31002	31752	34304	34822	36181	38980	40374	40209	24305	23306	22003	26959	26759	27438	39040	35443	36690	33133
2',4-Dihydroxy-3,4',6'-Trimethoxychalcone	10040	7518	12371	6531	9102	6107	10974	10145	10489	11127	13441	13137	20186	3846	5687	11108	12056	9488	259.717	259.717	259.717	12160	15910	14197	259.717	259.717	259.717	259.717	259.717	259.717	20250	24091	23571	2930	2837	5651	3063	6017	5939	16399	13958	19792	9410	17269	12016	10406	14113	13224	10085
Tetrahydrosappanone A Trimethyl Ether	129389	124074	121362	151097	152649	150489	170151	163644	164414	134532	141198	142724	137814	135801	137333	191460	201047	194676	158113	151060	164509	228455	232751	238840	141344	157757	162148	199930	205265	206853	151940	149051	142729	122124	124327	114800	199745	199105	206772	162272	169424	170975	195806	193972	187619	235165	247961	244641	248812
Gibberellin A4&A7	26486	23205	25223	12230	14908	17503	30444	31682	26573	25533	23954	22089	24205	20132	19088	51431	33207	57278	26020	27409	38413	26538	43670	26669	31411	34837	35754	39229	38453	38130	65572	54583	54896	63233	53221	55289	86463	84622	74083	55326	83670	69054	24956	24774	23480	92234	94584	79705	30786
(Z)-9,12,13-trihydroxyoctadec-15-enoic acid	12618	15593	15470	29183	25124	26592	14275	9679	13374	23545	22402	23578	16460	18184	16299	266.921	266.921	2712	266.921	2949	266.921	5716	9610	8127	18367	17083	19044	16531	19047	19672	3183	5347	8520	14983	11080	14124	266.921	266.921	266.921	9389	9380	7436	266.921	266.921	266.921	32803	35072	33132	266.921
2-(2,6-dihydroxy-4-methoxycarbonylbenzoyl)-3-hydroxybenzoic acid	34361	30237	32433	48859	49694	47752	15067	23128	24744	56625	49479	47636	23267	24729	24376	95180	87980	87624	61293	67229	67394	55966	55792	46426	51051	48040	45250	44209	45143	41144	92933	92643	92051	80751	79956	79435	103935	102828	70563	56234	56349	56688	37987	24059	39809	87768	89645	85582	36155
DUARTIN (-)	6589	6734	3437	34.1323	341	373	34.1323	34.1323	34.1323	34.1323	34.1323	34.1323	33059	4215	4429	34.1323	34.1323	34.1323	34.1323	34.1323	34.1323	34.1323	34.1323	34.1323	34.1323	34.1323	34.1323	34.1323	34.1323	34.1323	19737	3833	6264	34.1323	34.1323	34.1323	34.1323	34.1323	34.1323	3866	6130	3910	34.1323	34.1323	34.1323	34.1323	34.1323	34.1323	34.1323
SPECTINOMYCIN	263958	255494	252464	253982	211979	251409	210383	212546	209220	190616	185034	186994	293995	292493	287060	198719	185754	193200	146233	154304	149288	248268	239561	239760	159244	171779	177930	214526	210186	213724	195327	206528	206626	167062	158474	158245	220000	220824	221973	176249	175253	176062	147381	141915	147547	265597	270256	264008	258421
Arnicolide D	32675	30675	30670	60411	54522	57030	11221	17311	19789	10030	9904	9838	27147	24327	28213	585.823	585.823	585.823	585.823	585.823	585.823	585.823	585.823	585.823	585.823	585.823	585.823	585.823	585.823	585.823	585.823	585.823	585.823	585.823	585.823	585.823	585.823	585.823	585.823	585.823	585.823	585.823	585.823	585.823	585.823	585.823	585.823	585.823	585.823
(2S,3S)-3,5,7-trihydroxy-6-methyl-2-(3,4,5-trihydroxyphenyl)-2,3-dihydrochromen-4-one	1979362	1978192	1726059	1226063	1321394	1384628	1593562	1548098	1535824	1210449	651514	618304	4536344	2380176	2458694	851498	471781	836588	185182	376439	176776	1928365	1893648	1936396	418907	421201	425059	786684	766845	792135	529959	495784	513687	277955	293613	342071	366609	376958	816087	308731	298061	284102	420253	446663	204778	115063	195210	192461	2572784
2-(4a,9,10a-trihydroxy-1-methyl-5,10-dioxo-3,4-dihydro-1H-benzo[g]isochromen-3-yl)acetic acid	26639	26196	23248	28120	27328	26698	26156	26847	25795	25689	28798	28085	29687	29838	31470	16476	16051	14980	18004	17545	14506	19112	19575	18294	18229	20093	19742	12712	12983	16103	18867	18838	19239	20724	19203	20110	19584	21563	20148	18370	16629	18840	16979	16980	14157	19147	18357	16331	21777
methyl (1R,18R)-17-ethyl-3,13-diazapentacyclo[13.3.1.0?,??.0?,?.0??,??]nonadeca-2(10),4(9),5,7,16-pentaene-1-carboxylate	255.349	255.349	255.349	255.349	255.349	255.349	255.349	255.349	255.349	255.349	255.349	255.349	52433	48304	51428	66792	63090	67598	2553	2645	255.349	280163	273941	270172	82488	78732	85458	118835	125475	120004	58611	58654	58105	81995	89047	89171	54370	58408	54534	255.349	255.349	255.349	26159	29129	25831	102557	103838	101801	151704
14-hydroxy-14-(hydroxymethyl)-5,9-dimethyltetracyclo[11.2.1.0?,??.0?,?]hexadecane-5-carboxylic acid	1546246	1432508	1457847	1138336	1154710	1146918	946065	931994	910869	924041	876033	865380	1586660	1550271	1540771	1196300	1295928	1308259	858842	871047	884651	2022864	2011582	2005165	830792	889993	903787	1171493	1161063	1136603	2060479	2039932	2059115	1119605	1087125	1081171	1510087	1467845	1529786	1826349	1741938	1712328	1405229	1441129	1434821	1287800	1322409	1324974	1840710
Famotidine	48681	48806	45901	38828	41998	46395	28845	29986	27443	28781	29055	30504	37192	37165	37395	10799	14153	11788	9249	9168	6953	11676	2501	15314	3827	3060	6007	8373	6299	3289	32310	33468	33098	29143	24882	29693	27879	31747	30387	32244	34682	33133	8572	12722	14634	16694	18972	13394	12939
Griseofulvic Acid	11836	14637	14278	6652	2735	5488	17958	17465	16275	6530	6117	6412	12324	11010	12345	18245	17608	17948	251.148	251.148	251.148	14014	13353	13055	251.148	251.148	251.148	2638	251.148	251.148	2511	251.148	251.148	251.148	2599	2619	251.148	251.148	251.148	251.148	251.148	251.148	251.148	251.148	251.148	23663	24456	22699	48600
rabelomycin	251.353	251.353	2553	251.353	251.353	251.353	251.353	251.353	251.353	251.353	251.353	251.353	251.353	251.353	251.353	251.353	251.353	2635	251.353	251.353	251.353	2699	251.353	2514	251.353	251.353	251.353	251.353	251.353	251.353	251.353	251.353	251.353	251.353	251.353	251.353	6118	3523	5986	10666	7248	6966	251.353	251.353	251.353	9457	11285	8031	10356
NCGC00380083-01!(E)-3-[2,4-dihydroxy-5-(2-methylbut-3-en-2-yl)phenyl]-1-(4-methoxyphenyl)prop-2-en-1-one	259.19	259.19	259.19	259.19	259.19	259.19	259.19	259.19	259.19	259.19	259.19	259.19	259.19	259.19	259.19	259.19	259.19	259.19	259.19	259.19	259.19	259.19	259.19	259.19	259.19	259.19	259.19	259.19	259.19	259.19	259.19	259.19	259.19	259.19	259.19	259.19	259.19	259.19	259.19	259.19	259.19	259.19	259.19	259.19	259.19	259.19	259.19	259.19	259.19
pinolidoxin	220.662	220.662	220.662	220.662	220.662	220.662	220.662	220.662	220.662	220.662	220.662	220.662	220.662	220.662	2543	220.662	220.662	220.662	220.662	220.662	220.662	220.662	220.662	220.662	220.662	220.662	220.662	220.662	220.662	220.662	220.662	220.662	220.662	220.662	220.662	220.662	220.662	220.662	220.662	220.662	220.662	220.662	220.662	220.662	220.662	220.662	220.662	220.662	220.662
coronardine	10445	11104	9910	9174	9983	6746	10103	10039	10255	10308	7499	10947	11141	10890	10979	2541	254.115	254.115	254.115	254.115	2758	254.115	3072	2928	254.115	254.115	254.115	6365	6771	6586	2733	254.115	254.115	9446	9188	10658	9719	10160	7724	254.115	254.115	254.115	254.115	254.115	254.115	14647	14565	12718	6102
Bavachinin A	24735	22923	22759	113450	64241	60328	20131	58397	54664	10794	118340	113193	54487	75455	73623	48074	59846	57519	62455	48446	42386	11426	46387	47830	84945	88601	92985	8399	62905	58288	49307	76946	77084	33243	63262	60952	18446	53502	43434	5397	148354	150661	59897	47828	42673	68562	60571	60354	36311
Aphidicolin	81865	94202	80994	100514	122389	94593	107533	106801	103606	72930	72260	76478	69708	69834	76951	39190	35256	38538	21968	23018	24642	27505	23831	26696	32389	37501	32961	43297	33661	33733	28101	25318	25064	37969	63981	63713	46489	48333	53787	9337	9416	7930	20116	17167	16315	47657	47069	39050	41918
Topiramate	38540	41566	40009	42626	43541	43175	15041	19388	16033	20565	18054	17341	43856	43659	44104	9001	5771	9161	6688	10103	9201	9609	6091	8993	8485	8481	8448	9783	7207	12649	13168	12554	10506	14401	13805	11674	23272	23678	23258	9810	13849	10246	13325	10503	10740	17964	21498	18454	36360
[5-acetyloxy-3-(hydroxymethyl)-2-oxo-6-propan-2-ylcyclohex-3-en-1-yl] 3-methylpentanoate	20528	14873	20148	2610	5409	5406	256.567	256.567	256.567	11412	11032	6142	25565	19545	19553	8013	256.567	256.567	2632	256.567	2796	15543	20985	16164	13248	15213	16786	13753	11188	12023	16854	21421	21473	27748	25900	27984	21782	21876	21329	16979	19166	20103	256.567	256.567	256.567	30912	34463	39079	23299
YOHIMBIC ACID HYDRATE	173668	145224	155211	157211	160349	146292	134398	134515	115023	114393	110675	106090	126382	164398	126421	81515	88182	74321	99792	111640	104559	131132	84253	85571	22655	41479	88518	107695	94699	101897	115222	116657	122207	116262	122161	121398	111213	124058	96264	112564	85985	115518	105107	83381	87484	72663	117291	113112	93249
(2E,4E)-12-hydroxy-13-(hydroxymethyl)-3,5,7-trimethyltetradeca-2,4-dienedioic acid	322.97	322.97	322.97	322.97	322.97	322.97	322.97	322.97	322.97	322.97	322.97	322.97	8186	5432	8263	322.97	322.97	322.97	322.97	322.97	322.97	322.97	322.97	322.97	322.97	322.97	322.97	322.97	322.97	322.97	322.97	322.97	322.97	322.97	322.97	322.97	322.97	322.97	322.97	322.97	322.97	322.97	322.97	322.97	322.97	322.97	322.97	322.97	322.97
2-hydroxy-6-[(8Z,11Z)-pentadeca-8,11,14-trienyl]benzoic acid	176660	149525	160625	159639	154571	152323	155501	147127	137048	174453	164259	158589	135876	133905	133202	386031	401892	403055	338372	349800	340054	554680	543063	543198	204765	249872	250353	213027	205598	206190	437696	445921	451602	333776	320320	310764	332111	307077	279647	410401	395702	375687	447533	447753	444842	650179	674918	665068	961923
(1R,9S,10S)-3,4-dihydroxy-11,11-dimethyl-5-(propan-2-yl)-16-oxatetracyclo[7.5.2.0?,??.0?,?]hexadeca-2(7),3,5-triene-8,15-dione	1136178	1016550	1026764	965059	982300	959976	634512	667677	655585	659988	616944	600264	1261930	1237912	1229862	888135	919591	924705	769534	809866	821955	1881797	1792806	1796132	573340	649695	669231	848259	835707	814038	978248	956062	932192	763812	786274	765410	916946	816899	828989	908605	755492	720936	763555	764195	762797	1746887	1674498	1647002	2533468
Esomeprazole	206978	205042	203133	204331	206788	207881	73033	76380	75412	71566	71828	72398	170582	167201	170368	35580	32777	36875	14367	17782	15347	27087	25948	26583	9419	9471	9713	20358	22403	23544	62264	63528	61962	30745	29468	32528	39219	42015	37484	50084	49178	52472	11787	16886	17022	36293	35430	37599	64413
1,7-bis(3,4-dihydroxyphenyl)-6-hydroxyheptan-3-one	85	8.54067	8.54067	8.54067	8.54067	8.54067	8.54067	8.54067	8.54067	8.54067	8.54067	8.54067	8.54067	8.54067	8.54067	8.54067	8.54067	8.54067	322	2944	449	9073	8255	2192	8.54067	2870	8.54067	2861	8.54067	2632	6783	3387	11210	18445	19348	11384	15946	3886	25565	11160	11249	1439	8.54067	8.54067	8.54067	3633	3659	26501	11560
NCGC00380859-01_C20H26O5_(5xi,6alpha,7beta)-6,11,12-Trihydroxy-7,20-epoxyabieta-8,11,13-trien-20-one	254.665	254.665	254.665	254.665	254.665	254.665	254.665	254.665	254.665	254.665	254.665	254.665	254.665	254.665	254.665	9910	13446	11358	254.665	2736	2575	20918	23590	20572	254.665	5610	2733	5685	2780	3300	16503	17404	13212	9212	9604	8987	19903	16633	16553	6697	5921	3132	2650	2547	2912	22023	20975	16920	10083
3Beta-Hydroxy-23,24-Bisnorchol-5-Enic Acid	34161	33817	22466	33283	25405	23280	20963	23714	22134	21331	16161	19377	24659	26474	20710	29639	31781	32079	16743	14535	15967	54196	51883	47439	14743	20282	20584	18916	18846	15926	25157	24271	25201	18464	15784	15006	24081	20680	18589	23576	18281	18257	22932	19422	18442	34824	35887	35341	54070
INOSINE 5'-PHOSPHATE	236633	235622	239646	265051	252975	251789	140701	144140	142638	161662	162920	158617	62587	61724	63776	427812	417072	413716	129557	129132	135689	183519	182528	180511	85705	87027	88439	10523	13979	14117	957790	916184	953900	492501	477966	481783	308412	315422	303317	617858	625638	603933	310091	311870	308299	486741	507321	488677	755244
NCGC00381207-01_C20H28O5_2(5H)-Furanone, 3-[2-[(1R,4aS,5R,6R,8aS)-decahydro-6-hydroxy-5-(hydroxymethyl)-5,8a-dimethyl-2-methylene-1-naphthalenyl]acetyl]-	41.8277	41.8277	41.8277	41.8277	41.8277	41.8277	41.8277	41.8277	41.8277	41.8277	41.8277	41.8277	41.8277	41.8277	41.8277	2810	5189	5056	2479	418	9545	5644	8114	5712	41.8277	41.8277	41.8277	41.8277	41.8277	41.8277	12468	14658	12652	15659	5830	12021	9386	17487	6818	9944	6248	9918	4803	5220	8182	8916	9662	6313	8268
2-[4a-methyl-8-methylidene-4-(3-methylpentanoyloxy)-1,2,3,4,5,6,7,8a-octahydronaphthalen-2-yl]prop-2-enoic acid	261.744	261.744	261.744	261.744	261.744	261.744	261.744	261.744	261.744	261.744	261.744	261.744	261.744	261.744	261.744	35850	38199	38565	17523	17314	16188	33094	31729	35751	2646	2636	261.744	10412	12423	13415	131749	123497	124695	29638	28264	28518	60374	52493	51122	100459	91958	90255	55625	58927	56422	58434	59482	53509	31218
(5R)-5-hydroxy-1-(4-hydroxy-3-methoxyphenyl)tetradecan-3-one	256.539	256.539	256.539	256.539	256.539	256.539	256.539	256.539	256.539	256.539	256.539	256.539	256.539	256.539	256.539	32667	32155	31978	6028	6883	9303	22888	20317	21826	256.539	256.539	256.539	256.539	2565	256.539	86456	80910	83342	8267	10875	10091	36373	30222	29826	72599	69202	65484	43976	45998	42867	29425	29910	30121	28516
[(1R,2S,3S,4R,4aS)-2,3-dihydroxy-3,4a,8,8-tetramethyl-4-[(E)-3-oxobut-1-enyl]-2,4,5,6,7,8a-hexahydro-1H-naphthalen-1-yl] acetate	380144	362419	371696	361333	355329	335888	251002	222145	210625	271618	289865	266935	209866	294595	263562	128586	121313	122480	130301	98327	99989	189246	188111	184492	108129	116427	100131	148685	158527	151512	148859	168201	171141	120953	159625	122001	135978	137317	132742	150566	149820	157159	111499	120713	120742	190704	158307	155670	181090
(1S,3R,4S,5R)-4-{[(2E)-3-(3,4-dihydroxyphenyl)prop-2-enoyl]oxy}-1,3,5-trihydroxycyclohexane-1-carboxylic acid	354272	278380	286624	362381	262291	260030	180403	81784	294876	159854	343831	339830	360687	390451	375754	273242	336684	332004	354761	250846	255336	350396	423403	418377	84148	309686	295562	155862	288840	285267	411936	507541	492586	277528	313353	313134	233901	295449	287695	241366	522092	518566	393701	274064	279279	468935	405958	401352	498134
(E)-3-(4-acetyloxy-2,3-dihydroxy-2,5,5,8a-tetramethyl-3,4,4a,6,7,8-hexahydro-1H-naphthalen-1-yl)prop-2-enoic acid	354272	278380	286624	362381	262291	260030	180404	303730	294876	159854	343831	339830	360687	390451	375754	273242	336684	332004	354761	250846	255336	82269	113727	110157	324707	309686	295562	155862	288840	285267	411936	507541	492586	277528	313353	313134	233901	295449	287695	241366	522092	518566	393701	274064	279279	468935	405958	401352	498134
5-[5-hydroxy-3-(hydroxymethyl)pentyl]-8a-(hydroxymethyl)-5,6-dimethyl-3,4,4a,6,7,8-hexahydronaphthalene-1-carboxylic acid	730658	713830	798727	449256	404336	412115	309854	303109	354890	330642	320462	315166	689934	678695	680559	339865	348388	345116	254331	261938	265704	618894	604942	591192	298632	305095	305650	323481	329417	319112	684821	677703	682878	337916	342168	341205	442707	443550	430568	520542	524455	522991	409316	404226	409783	386896	395322	379033	554115
(2S,3S)-3,5,7-trihydroxy-2-(4-hydroxyphenyl)-8-(3-methylbut-2-enyl)-2,3-dihydrochromen-4-one	341.863	341.863	341.863	341.863	341.863	341.863	341.863	341.863	341.863	341.863	341.863	341.863	341.863	341.863	341.863	341.863	341.863	341.863	5345	5843	5865	75998	74270	72520	32201	30936	32558	341.863	341.863	341.863	341.863	341.863	341.863	341.863	341.863	341.863	341.863	341.863	341.863	341.863	341.863	341.863	341.863	341.863	341.863	341.863	341.863	341.863	341.863
Pesticide3_Triflumuron_C15H10ClF3N2O3_Benzamide, 2-chloro-N-[[[4-(trifluoromethoxy)phenyl]amino]carbonyl]-	256.426	256.426	256.426	256.426	2564	2621	2754	2709	6287	7372	10216	7696	2920	256.426	256.426	10368	10335	7455	15678	14525	15416	13602	13424	13709	22045	23475	22296	12453	12844	12267	6301	7010	6566	16013	12655	13610	11513	8008	8676	8281	7944	7948	11514	12317	10688	13044	14182	12548	8791
3-O-acetylpadmatin	5233	8.83392	8.83392	2710	3064	8.83392	8.83392	8.83392	8.83392	8.83392	88	94	8.83392	8.83392	8.83392	8.83392	8.83392	8.83392	8.83392	8.83392	8.83392	8.83392	8.83392	8.83392	8.83392	8.83392	8.83392	8.83392	8.83392	8.83392	8.83392	2540	8.83392	8.83392	8.83392	8.83392	8.83392	8.83392	8.83392	8.83392	8.83392	8.83392	8.83392	8.83392	8.83392	99	95	2455	8.83392
6-acetyloxy-7-ethenyl-1,4a,7-trimethyl-3,4,4b,5,6,8,10,10a-octahydro-2H-phenanthrene-1-carboxylic acid	519145	473749	484618	389422	379278	385808	312336	302538	295738	294524	286778	275206	588814	569276	570188	465867	477138	484705	463411	470370	469351	832083	808861	802767	443300	471212	500080	566520	568962	545756	596840	584487	593140	544275	542203	529188	627040	606131	628456	513260	485481	489749	389326	392875	402853	971916	1015686	1018926	1109036
NCGC00380746-01!1,7-bis(4-hydroxyphenyl)heptane-3,5-diol	65854	56919	54142	71920	67246	67650	81290	78218	83101	70740	63540	65484	69242	62593	66557	82612	81409	83107	68080	72106	75107	109315	101186	97913	73970	92373	85383	103222	99407	101336	78984	78303	80400	60554	63476	61698	103224	102036	98279	85647	80692	83605	100062	101575	97702	91179	88703	90339	97828
(E)-8-(4-hydroxy-6-methoxy-7-methyl-3-oxo-1H-2-benzofuran-5-yl)-2,6-dimethyloct-6-enoic acid	102370	90197	91581	87854	82584	83416	62399	62249	63773	53987	52470	49352	124541	110444	111420	91697	91463	95554	60932	67767	71504	149850	156100	155877	72602	78907	79459	108094	105221	108158	101206	106286	105123	84908	84069	82848	105102	102693	108642	82317	74424	73327	72201	67148	73943	139513	150131	153571	154268
GUANOSINE 5'-MONOPHOSPHATE	676396	146755	145208	538255	606638	606367	385828	421314	418069	450667	492144	431940	145756	130397	34301	639746	640332	624482	743848	745880	730951	321191	315097	328540	90641	94621	94089	19015	22134	14251	1479236	1478155	1506360	1043155	1037997	1027708	1082980	1090194	1066361	348146	1593002	1588498	952736	180585	183858	611941	712832	698194	696929
5-[(1S,2R,4aR)-5-(acetyloxymethyl)-1,2,4a-trimethyl-2,3,4,7,8,8a-hexahydronaphthalen-1-yl]-3-methylpentanoic acid	257.8	257.8	257.8	257.8	257.8	257.8	257.8	257.8	257.8	5288	2650	2611	257.8	257.8	257.8	23236	27149	25649	11138	12129	11283	34068	31294	37266	7092	10825	14131	5233	5480	257.8	22190	24006	23281	9576	10473	9688	14875	14179	10402	21254	18440	19998	20422	20448	19075	22536	22488	23677	42892
[1-(3,5-dihydroxyphenyl)-12-hydroxytridecan-2-yl] acetate	1597	9691	16736	15168	17040	17392	755	4374	7020	82	476	7005	11882	20371	22674	7684	8517	14511	4581	3366	4111	27681	28452	12433	6842	5905	2114	4011	4560	3883	70978	61187	64305	17878	7843	13669	22287	15915	20824	71830	72982	60569	25823	21357	25908	16672	16787	17150	19859
NCGC00386000-01!3-pentadecylbenzene-1,2-diol	377432	400605	423784	831164	853990	837183	1609886	1622022	1639160	1046374	989878	990248	1230642	1247902	1265403	641407	682579	695229	226388	237360	245114	400009	406708	431419	637246	685607	715375	557142	558754	557405	274583	277488	281385	464665	448194	451444	859820	848463	831088	136230	132760	121867	117269	120716	124047	760117	810620	809002	996419
Acacetin Diacetate	2583.24	2583.24	2583.24	2583.24	2583.24	2583.24	2583.24	2583.24	2583.24	2583.24	2583.24	2583.24	2583.24	2583.24	2583.24	2583.24	2583.24	2583.24	2583.24	2583.24	2583.24	2583.24	2583.24	2583.24	2583.24	2583.24	2583.24	2583.24	2583.24	2583.24	2583.24	2583.24	2583.24	2583.24	2583.24	2583.24	2583.24	2583.24	2583.24	2583.24	2583.24	2583.24	2583.24	2583.24	2583.24	2583.24	2583.24	2583.24	2583.24
2-[(E)-3-(4-hydroxy-3,5-dimethoxyphenyl)prop-2-enoyl]oxyethyl-trimethylazanium;thiocyanate	151151	146439	137141	131290	137691	142752	92788	87358	86741	122369	106771	103157	197374	183316	174431	26413	27954	26360	8231	11360	9435	24458	23164	21836	12673	11962	12424	16361	13214	12223	50809	58478	57075	25457	31517	28734	36092	38813	39384	31822	38568	31824	8724	13240	12010	28697	27845	26998	28033
Curcumin	261.598	261.598	261.598	261.598	261.598	261.598	261.598	261.598	261.598	261.598	261.598	261.598	261.598	261.598	261.598	261.598	261.598	261.598	261.598	261.598	261.598	261.598	261.598	261.598	261.598	261.598	261.598	261.598	261.598	261.598	261.598	261.598	261.598	261.598	261.598	261.598	261.598	261.598	261.598	261.598	261.598	261.598	261.598	261.598	261.598	261.598	261.598	261.598	261.598
NCGC00380425-01!1-(3,5-dihydroxyphenyl)-12-hydroxytridecan-2-one	95002	96554	95771	73835	84551	76363	65456	63487	57410	79612	75237	65454	88711	77523	75265	61030	51992	57078	41063	44439	46488	107646	110019	107819	45736	48239	45799	77812	74609	73571	64999	79242	85460	61201	63880	54154	64227	55270	62824	21460	20827	21219	69714	57280	65285	77735	67852	71890	87829
NCGC00381005-01_C17H25NO5_	8.44122	8.44122	8.44122	8.44122	8.44122	8.44122	8.44122	8.44122	8.44122	8.44122	8.44122	8.44122	8.44122	8.44122	8.44122	8.44122	8.44122	8.44122	8.44122	8.44122	8.44122	8.44122	321	84	8.44122	8.44122	8.44122	8.44122	8.44122	8.44122	8.44122	8.44122	8.44122	8.44122	8.44122	8.44122	8.44122	8.44122	8.44122	8.44122	8.44122	8.44122	8.44122	8.44122	8.44122	8.44122	8.44122	8.44122	8.44122
fraxin	81	8.07702	82	93	816	96	8.07702	8.07702	8.07702	8.07702	8.07702	8.07702	8.07702	8.07702	8.07702	8.07702	8.07702	8.07702	8.07702	8.07702	8.07702	8.07702	8.07702	8.07702	8.07702	8.07702	8.07702	8.07702	8.07702	8.07702	8.07702	8.07702	8.07702	8.07702	8.07702	8.07702	8.07702	8.07702	8.07702	8.07702	8.07702	8.07702	8.07702	8.07702	8.07702	8.07702	8.07702	8.07702	8.07702
8-hydroxy-6-methoxy-7-[(2S,3R,4S,5S,6R)-3,4,5-trihydroxy-6-(hydroxymethyl)oxan-2-yl]oxychromen-2-one	36685	9029	30541	40567	44890	49620	8347	8607	2586	8152	5576	2847	16353	21109	16192	53892	60863	59971	107461	102396	106837	64333	66036	50107	39939	45569	47086	40528	33774	34131	52571	51559	70008	54700	55794	54300	71627	69738	64661	77007	70248	71399	44682	35025	44131	95566	92764	92894	81101
NCGC00347666-02!2,4-dihydroxy-6-methyl-3-[(2E,4E)-3-methyl-5-[(1R,2R,6R)-1,2,6-trimethyl-3-oxocyclohexyl]penta-2,4-dienyl]benzaldehyde	113869	126419	87618	115550	112015	112212	96235	126665	127765	120094	111940	115610	138543	142396	139645	51628	51958	54410	53289	53126	54696	62956	63918	62422	43186	49159	45468	73238	73936	68694	59846	56366	55472	77615	75111	68084	74238	72198	69441	50953	44079	34965	40589	42129	44200	71016	70163	76243	68460
berberine chloride	123147	119281	116143	85590	82796	84606	213367	210483	206909	96554	97961	96929	203454	196832	197347	146264	146346	141210	87061	92649	94049	288444	288196	287374	159892	161921	157340	185373	185197	187132	120605	118668	121955	117319	111101	117558	116555	124968	121684	58240	61399	58846	79641	74625	74846	218980	221593	226202	269972
6-hydroxy-2-(1-hydroxy-3-methylbutyl)-1-methoxy-8-methyl-10H-benzo[b][1,5]benzodioxocin-12-one	2884	2638	5931	8.86848	8.86848	8.86848	9870	6147	5602	16919	15671	16318	8.86848	8.86848	8.86848	63857	65087	65631	45460	46154	44880	96477	93392	102594	14869	20855	16536	15361	15628	15449	108301	102597	97340	47255	50885	45668	52048	50302	45047	89311	92395	85546	116064	117538	114757	62736	67839	67108	105341
2-[2-[(Z)-pent-2-enyl]-3-[3,4,5-trihydroxy-6-(hydroxymethyl)oxan-2-yl]oxycyclopentyl]acetic acid	260.544	260.544	260.544	260.544	260.544	260.544	260.544	260.544	260.544	260.544	260.544	260.544	260.544	260.544	260.544	260.544	260.544	260.544	260.544	260.544	260.544	260.544	260.544	260.544	260.544	260.544	260.544	260.544	260.544	260.544	260.544	260.544	260.544	260.544	260.544	260.544	260.544	260.544	260.544	260.544	260.544	260.544	260.544	260.544	260.544	260.544	260.544	260.544	260.544
nortrachelogenin	8.34226	8.34226	8.34226	8.34226	8.34226	8.34226	8.34226	8.34226	8.34226	8.34226	8.34226	8.34226	8.34226	8.34226	8.34226	16711	19040	19969	13098	11388	12016	29022	28067	31432	8.34226	8.34226	8.34226	8.34226	8.34226	8.34226	46991	39850	40439	15074	11122	10921	18604	11924	10792	33864	32546	31242	36821	36689	33550	28960	30395	28990	43361
1,7-bis(3,4-dihydroxyphenyl)heptan-3-yl acetate	32.6287	32.6287	32.6287	32.6287	32.6287	32.6287	32.6287	32.6287	32.6287	32.6287	32.6287	32.6287	32.6287	32.6287	32.6287	1889	2113	2286	2094	700	1779	5130	5057	6070	32.6287	32.6287	32.6287	32.6287	32.6287	32.6287	17262	11248	11228	1673	1569	1593	18604	1565	1447	33864	6685	31242	9469	8831	3023	28960	30395	28990	13649
LITHOCHOL-11-ENIC ACID	264.541	264.541	264.541	264.541	264.541	264.541	264.541	264.541	264.541	264.541	264.541	264.541	264.541	264.541	264.541	264.541	264.541	264.541	264.541	264.541	264.541	264.541	264.541	264.541	264.541	264.541	264.541	264.541	264.541	264.541	264.541	264.541	264.541	264.541	264.541	264.541	264.541	264.541	264.541	264.541	264.541	264.541	264.541	264.541	264.541	264.541	264.541	264.541	264.541
NCGC00384982-01!3,9,10-trihydroxy-4-(methoxymethyl)-1,7-dimethyl-6-oxobenzo[b][1,4]benzodioxepine-2-carboxylic acid	21370	22732	19593	20053	14026	18090	15459	11692	11848	14082	14844	14177	7646	11780	11706	256.153	256.153	256.153	256.153	256.153	256.153	256.153	256.153	256.153	256.153	256.153	256.153	256.153	256.153	256.153	5447	5219	5476	5228	5266	2614	7074	6218	9805	5819	5855	6760	256.153	256.153	256.153	3266	2562	3346	6679
2,3,9,10-tetramethoxy-6a,11a-dihydro-6H-[1]benzofuro[3,2-c]chromene-4,8-diol	18931	28635	22336	20204	20817	17871	7878	11385	7787	20283	20764	17013	22354	21247	24627	8.60016	8.60016	8.60016	8.60016	8.60016	8.60016	8.60016	8.60016	8.60016	8.60016	8.60016	8.60016	8.60016	8.60016	8.60016	6173	6827	6233	5657	5671	5741	6642	7264	7032	10539	12826	13624	8.60016	2706	2654	8.60016	8.60016	2860	5207
(E)-1-[2,4-dihydroxy-3-[(2-hydroxyphenyl)methyl]-6-methoxyphenyl]-3-phenylprop-2-en-1-one	8886	8558	9258	8143	8167	9118	45.6973	45.6973	2628	8391	3070	2766	2995	2689	2911	45.6973	45.6973	45.6973	45.6973	45.6973	45.6973	45.6973	45.6973	45.6973	45.6973	45.6973	45.6973	45.6973	45.6973	45.6973	5932	3032	6572	463	457	496	45.6973	45.6973	45.6973	45.6973	45.6973	45.6973	45.6973	45.6973	45.6973	45.6973	45.6973	45.6973	45.6973
NCGC00179907-02!3-(2,5-dihydroxy-6-methyl-3-propan-2-ylphenyl)-2-methyl-5-propan-2-ylbenzene-1,4-diol	8177	2691	2589	258.937	258.937	258.937	8124	258.937	5314	2641	258.937	258.937	11174	5555	5360	64034	69112	74832	42259	45635	42145	120511	117315	130016	40887	42419	42795	40249	42461	43625	96392	87890	91180	72141	64790	69017	84027	74536	76088	89167	78258	78861	53310	52634	53174	125115	120754	120034	142811
5-[5-(acetyloxymethyl)-1,2,4a-trimethyl-7-oxo-3,4,8,8a-tetrahydro-2H-naphthalen-1-yl]-3-methylpentanoic acid	314951	297740	284500	201804	199409	201093	137588	138553	140670	139255	131918	127958	321516	303376	303879	116006	110604	118757	115737	118600	107316	214869	212555	201681	149225	143957	144481	140375	144704	140567	160449	161280	165430	141768	141718	139677	155343	146891	154357	141434	134398	128504	95635	87961	95122	276248	290282	276779	308552
Atalaphylline	161145	247347	231790	103580	101557	93262	192751	165044	166048	55091	65792	59949	159192	143652	137516	42722	40680	36690	24480	18606	13064	28384	28936	23193	48189	13131	10019	18399	22536	25376	61348	58725	59901	29453	34461	37647	53526	55510	51461	44153	61242	59325	22547	23897	23549	72654	52917	53168	61497
9-[[3-methyl-3-[(4-methyl-5-oxo-2H-furan-2-yl)methyl]oxiran-2-yl]methoxy]furo[3,2-g]chromen-7-one	41169	41355	33223	33709	33395	32294	17443	30230	15978	22019	17567	17614	21043	21649	21580	13564	13852	13717	6892	5905	7004	5812	6508	5287	258.914	258.914	258.914	13003	10252	13896	17837	18109	14977	14120	11148	13316	17770	18552	16941	20055	16659	19030	15171	17442	14304	7231	11078	7440	19193
methyl (1S,12S,13E)-13-ethylidene-18-(hydroxymethyl)-4-methoxy-8,15-diazapentacyclo[10.5.1.0?,?.0?,?.0??,??]octadeca-2,4,6,8-tetraene-18-carboxylate	8.93411	8.93411	8.93411	8.93411	8.93411	8.93411	8.93411	8.93411	8.93411	8.93411	8.93411	8.93411	8.93411	8.93411	8.93411	18240	16237	12098	8.93411	2540	8.93411	40165	43024	37164	5289	2768	2602	14401	11080	13420	36005	36116	37921	8310	14428	9183	17115	14859	17015	22443	27120	28609	6162	8771	9323	27440	24748	22795	31005
7-[(6-hydroxy-5,5,8a-trimethyl-2-methylidene-3,4,4a,6,7,8-hexahydro-1H-naphthalen-1-yl)methoxy]chromen-2-one	6545	258.303	8585	6165	6122	6713	258.303	258.303	258.303	258.303	258.303	258.303	10228	10083	10736	10958	7852	7819	3365	3031	3423	28089	26977	26120	258.303	2801	258.303	258.303	2792	258.303	15972	15107	12792	5787	6693	3141	6888	7080	7036	10280	6496	6438	3549	3140	9353	22663	22600	26360	45007
NCGC00347775-02!(Z)-5-[(1S,2R,4aR,8aR)-5-(hydroxymethyl)-1,2,4a-trimethyl-2,3,4,7,8,8a-hexahydronaphthalen-1-yl]-3-(hydroxymethyl)pent-2-enoic acid	53411	53912	48188	73197	32932	33903	8167	33976	30211	5102	69086	66112	29360	37185	38664	22766	22250	26495	22999	17776	15398	35.3347	16170	15349	35589	33605	34448	35.3347	22011	23822	21559	28468	31300	11700	22357	20417	1466	14565	16562	35.3347	74844	69557	26117	18065	14667	27349	25776	21064	14547
Ochrephilone	78582	71585	79750	57239	58762	55536	44333	38993	41877	34556	33844	24213	75104	74374	70689	14801	14401	10827	4040	4325	5417	30356	23058	21824	1381	1437	3412	2769	10898	10763	8528	13927	9536	1265	1253	1381	17302	3925	18073	125.329	125.329	2704	2757	2753	2544	10595	24176	25946	24849
Cortodoxone	132130	114178	117178	79527	77335	72177	67982	74051	68637	70680	74688	70516	77097	71064	66895	23160	23357	22065	35816	35197	35110	30765	31258	26545	33418	39237	37863	25934	24975	24663	56265	53933	55146	81195	81686	81207	71964	63166	53130	42289	42661	44941	25352	26673	25693	39596	39820	36264	58019
S-(5'-ADENOSYL)-L-HOMOCYSTEINE	96914	98820	89925	58058	58666	61556	46321	52709	44020	40266	42846	41873	60743	61964	63675	12904	15327	13444	2421	5948	6018	20128	18018	16839	5573	5937	7727	6686	6067	5663	41002	39911	39275	17732	18639	17620	16383	18493	18203	25896	26809	25045	9942	10422	12132	19638	24545	22268	20679
[3-hydroxy-2-methyl-4-(7-oxofuro[3,2-g]chromen-9-yl)oxybutan-2-yl] (Z)-2-methylbut-2-enoate	60211	60034	59531	67599	71731	70423	24589	23521	24596	21729	23850	25083	54214	49704	50599	5475	33.2469	2758	33.2469	33.2469	33.2469	2687	33.2469	33.2469	33.2469	33.2469	33.2469	33.2469	33.2469	33.2469	10113	9397	9691	2829	33.2469	33.2469	5327	7826	5634	8458	9531	8117	33.2469	33.2469	33.2469	2615	2724	2687	11194
2-[5-[2-[2-[5-(2-hydroxypropyl)oxolan-2-yl]propanoyloxy]propyl]oxolan-2-yl]propanoic acid	27431	27632	28384	93780	27836	25505	11481	11629	41020	12231	17047	54026	25658	26486	26763	259.626	259.626	259.626	259.626	259.626	259.626	4469	16570	7070	259.626	259.626	259.626	259.626	259.626	259.626	5598	2609	2886	259.626	259.626	259.626	259.626	259.626	259.626	5167	259.626	2666	259.626	259.626	259.626	259.626	259.626	259.626	11533
5Alpha-Cholestanol	29697	31081	30990	24974	25351	21948	18788	17745	18345	20479	20958	20952	22945	25757	23136	548.149	548.149	548.149	548.149	548.149	548.149	548.149	548.149	548.149	548.149	548.149	548.149	548.149	548.149	548.149	548.149	548.149	548.149	548.149	548.149	548.149	548.149	548.149	548.149	548.149	548.149	548.149	548.149	548.149	548.149	548.149	548.149	548.149	548.149
4-(carboxymethyl)-3-ethenyl-2-[3,4,5-trihydroxy-6-(hydroxymethyl)oxan-2-yl]oxy-3,4-dihydro-2H-pyran-5-carboxylic acid	4880	14552	3160	8660	5660	9440	8.68079	8.68079	2617	8.68079	8.68079	8.68079	8.68079	8.68079	8.68079	1344	1061	1062	2821	11321	2528	440	87	1125	8.68079	8.68079	8.68079	8.68079	8.68079	8.68079	18535	1586	1650	2846	1533	1533	1471	2842	2983	3289	12655	3112	2813	2732	2815	10348	10189	7910	6990
3-[3-[(2E)-3,7-dimethylocta-2,6-dienyl]-4-hydroxyphenyl]-7-hydroxychromen-4-one	16356	17907	17452	8.00634	8.00634	2640	8.00634	8.00634	8.00634	8.00634	8.00634	8.00634	8422	5449	5978	80	8.00634	8.00634	8.00634	8.00634	8.00634	7220	1881	7015	8.00634	8.00634	8.00634	8.00634	8.00634	8.00634	27143	14026	17519	12227	15461	12030	5177	5822	7775	8516	8370	6027	8.00634	8.00634	8.00634	13223	22746	13556	13015
DIGOXIGENIN	258.936	258.936	258.936	258.936	258.936	258.936	258.936	258.936	258.936	258.936	258.936	258.936	258.936	258.936	258.936	258.936	258.936	258.936	258.936	258.936	258.936	258.936	258.936	258.936	258.936	258.936	258.936	258.936	258.936	258.936	258.936	258.936	258.936	258.936	258.936	258.936	258.936	258.936	258.936	258.936	258.936	258.936	258.936	258.936	258.936	2589	258.936	2770	258.936
2-acetoxy-6-pentadecylbenzoic acid	268.585	268.585	268.585	268.585	268.585	268.585	268.585	268.585	268.585	268.585	268.585	268.585	268.585	268.585	268.585	268.585	268.585	268.585	268.585	268.585	268.585	268.585	268.585	268.585	268.585	268.585	268.585	268.585	268.585	268.585	268.585	268.585	268.585	268.585	268.585	268.585	268.585	268.585	268.585	268.585	268.585	268.585	268.585	268.585	268.585	268.585	268.585	268.585	268.585
CHENODIOL	11890	7956	11508	74472	76167	76338	128661	139730	146008	107635	98705	96929	67980	68398	64823	74733	81669	88358	8728	15861	15655	43385	45438	45529	59638	64654	63218	53704	53978	51936	5652	5287	2972	27512	26705	27564	93832	84090	83389	265.24	265.24	265.24	265.24	265.24	265.24	81247	84182	79032	146913
Deguelin(-)	8.73576	2537	8.73576	8.73576	8.73576	2716	8.73576	8.73576	8.73576	8.73576	8.73576	8.73576	8.73576	2540	5306	8.73576	2911	8.73576	8.73576	8.73576	8.73576	7386	31066	7173	8.73576	8.73576	8.73576	87	8.73576	8.73576	6334	5760	5628	8.73576	2747	2635	8752	8656	8792	2710	8.73576	2668	8.73576	8.73576	8.73576	14962	14647	17111	6416
(2R,3S,4S,9R,12R,13R,14S,15R,16R,17S)-3,4,12,13,15,16-hexahydroxy-2,6,14,17-tetramethyl-10-oxatetracyclo[7.7.1.0?,?.0??,??]heptadec-6-en-11-one	2730	255.653	255.653	255.653	255.653	255.653	255.653	255.653	255.653	255.653	255.653	255.653	255.653	2793	255.653	16877	15325	14897	5525	255.653	255.653	32967	34732	30245	12529	6279	13325	255.653	255.653	255.653	22082	23808	28338	2806	2986	3197	9271	9943	255.653	19480	24181	17424	5998	2869	255.653	29044	26430	27919	31368
4-hydroxy-9-(4-hydroxy-3,5-dimethoxyphenyl)-5a,6,8a,9-tetrahydro-5H-[2]benzofuro[5,6-f][1,3]benzodioxol-8-one	448301	601480	558957	169692	186548	175898	185131	162826	158973	92654	117594	106575	98448	96869	94525	230423	214237	212920	147664	128768	131445	488016	517862	506269	118004	78487	80340	33518	37166	36287	663416	697502	727500	157875	183308	187006	141911	155710	139925	341647	445290	412430	465671	440274	427644	302916	247146	258003	244832
NCGC00180844-02!(E)-3-[4-methoxy-2-[(2S,3R,4S,5S,6R)-3,4,5-trihydroxy-6-(hydroxymethyl)oxan-2-yl]oxyphenyl]prop-2-enoic acid	252.02	252.02	252.02	252.02	252.02	252.02	252.02	252.02	252.02	252.02	252.02	252.02	252.02	252.02	252.02	252.02	252.02	252.02	252.02	252.02	252.02	6558	3075	252.02	252.02	252.02	252.02	2702	5336	2704	252.02	252.02	252.02	252.02	252.02	252.02	252.02	252.02	252.02	252.02	252.02	252.02	252.02	252.02	252.02	252.02	252.02	252.02	2826
(2R,3R,3aR,5R)-5,7-dimethoxy-2-(7-methoxy-1,3-benzodioxol-5-yl)-3-methyl-3a-prop-2-enyl-2,3,4,5-tetrahydro-1-benzofuran-6-one	115431	122225	133096	108079	95572	106371	130141	136860	131552	114827	113071	117076	133759	145657	142514	67455	66525	68554	71116	67505	67962	81727	90783	80261	73439	78553	78093	104165	94877	93582	81925	81915	79724	124968	120632	113507	107303	117550	120525	60504	65927	51780	51476	45026	51430	130013	140572	133476	92896
Irigenin Trimethyl Ether	228498	224348	224223	251663	255427	248449	111152	107781	107236	106946	104425	100736	236879	233273	236357	259.03	259.03	259.03	2658	259.03	259.03	259.03	259.03	259.03	259.03	259.03	259.03	2877	3048	2691	259.03	259.03	259.03	259.03	259.03	259.03	10752	11787	10813	259.03	259.03	259.03	259.03	259.03	259.03	6436	6540	9453	16566
URIDINE 5'-DIPHOSPHATE	18589	13863	17019	18740	17728	18545	21801	20859	22631	19983	23020	21621	20263	19036	23501	14192	11362	12579	16306	16146	16477	15706	17990	17679	19039	17359	18385	12164	12484	14356	15986	15698	17200	17678	17006	17688	18064	17486	17796	15158	12501	18605	14670	14729	13944	19034	18552	16642	19217
NCGC00385668-01_C21H24O8_4-[(E)-2-(3-Hydroxy-5-methoxyphenyl)vinyl]phenyl beta-D-glucopyranoside	391212	385047	369771	372400	379159	380578	202280	198555	196745	229173	227808	221041	355713	348247	343701	80918	81484	79417	40322	41668	39981	71401	69401	69298	41240	39085	41661	39003	37978	38786	124391	124866	125352	84788	84417	87581	110012	114673	118772	124949	124396	124519	48710	60769	52749	84420	90271	87881	100299
osajin	519305	556624	547464	386676	383604	366298	383269	364266	359493	364817	366423	366908	321092	310299	300391	135635	133479	128496	128997	114218	113891	171743	166854	159875	115682	101898	106445	127248	124211	120259	190989	188895	175105	154910	163747	153798	195922	183100	162243	115997	113573	114317	90474	87355	87065	236334	215702	216841	225924
NCGC00169202-02!5-chloro-2,4-dihydroxy-6-methyl-3-[(2E,4E)-3-methyl-5-[(1R,2R,6R)-1,2,6-trimethyl-3-oxocyclohexyl]penta-2,4-dienyl]benzaldehyde	22544	18535	22857	13132	13782	13291	15781	18475	14800	9834	9738	10271	9073	9192	9628	253.582	253.582	253.582	253.582	2766	253.582	2536	253.582	2546	5438	253.582	2991	2556	253.582	253.582	9872	12080	5803	10086	6861	6639	5346	2622	2676	5588	5494	5735	253.582	253.582	253.582	12085	6093	6225	8753
3-(2,4-dihydroxyphenyl)-7-hydroxy-6,8-bis(3-methylbut-2-enyl)chromen-4-one	28024	31253	34270	41496	36497	39059	16713	17153	17210	15059	15332	17925	28727	27029	31917	541.634	541.634	541.634	541.634	541.634	541.634	541.634	541.634	541.634	541.634	541.634	541.634	541.634	541.634	541.634	541.634	541.634	541.634	541.634	541.634	541.634	541.634	541.634	541.634	541.634	541.634	541.634	541.634	541.634	541.634	541.634	541.634	541.634	541.634
NCGC00380882-01!5-chloro-2,4-dihydroxy-6-methyl-3-[(E)-3-methyl-5-[(1S,2R,6R)-1,2,6-trimethyl-3-oxocyclohexyl]pent-2-enyl]benzaldehyde	266.775	266.775	266.775	266.775	266.775	266.775	266.775	266.775	266.775	266.775	266.775	266.775	266.775	266.775	266.775	23835	21477	23386	3057	5507	8862	35010	28250	28309	266.775	266.775	266.775	2749	3088	5379	40488	39054	40278	25325	22647	23004	28709	33534	32677	18089	19842	17548	266.775	7818	2709	62266	64154	59195	54979
(3R,5R)-7-[(1S,2S,8S,8aR)-2-methyl-8-(2-methylbutanoyloxy)-1,2,6,7,8,8a-hexahydronaphthalen-1-yl]-3,5-dihydroxyheptanoic acid	207557	191185	188865	107129	99034	95760	133805	129485	118586	130093	116141	123972	141104	136680	139410	36240	34867	32825	42901	44047	43189	48252	46481	49280	54048	60260	57707	44376	35806	34302	88740	87027	86551	118423	115735	109033	114914	101177	76691	83279	68913	73196	41424	39647	38647	50942	55682	53983	73062
NCGC00380168-01!3-[2-(2-hydroxy-4-methoxy-6-methylphenoxy)-4-methoxy-6-methylphenoxy]-5-methylbenzene-1,2-diol	16626	17119	15202	258.707	258.707	258.707	258.707	258.707	258.707	258.707	258.707	258.707	258.707	258.707	258.707	258.707	258.707	258.707	258.707	258.707	258.707	258.707	258.707	258.707	258.707	258.707	258.707	258.707	258.707	258.707	2736	2907	5518	258.707	258.707	258.707	258.707	258.707	258.707	258.707	258.707	258.707	258.707	258.707	258.707	2681	258.707	258.707	258.707
(S,R)-Nosapine	277.944	277.944	277.944	277.944	277.944	277.944	277.944	277.944	277.944	277.944	277.944	277.944	277.944	277.944	277.944	277.944	277.944	277.944	277.944	277.944	277.944	24121	23846	25530	277.944	277.944	277.944	277.944	277.944	277.944	6200	2779	9184	277.944	277.944	277.944	277.944	277.944	277.944	277.944	277.944	277.944	277.944	277.944	277.944	9086	9384	10206	24912
PHYSOSTIGMINE SALICYLATE	15961	19450	21337	25856	25868	25692	19404	13207	15029	18202	13802	18110	2779	11633	9269	2827	2540	254.038	254.038	254.038	254.038	11607	8631	8735	254.038	254.038	254.038	254.038	254.038	254.038	17472	16364	10769	14275	14555	13446	13170	12675	8222	12576	10272	3037	5546	2659	254.038	12551	8292	12489	12557
Beta-Peltatin	23170	18678	19418	41627	35163	42688	33001	37907	30743	31829	30280	30785	26103	28122	27084	43187	49913	46693	29684	31177	32213	53986	49120	50437	19450	32757	32658	50757	43136	46897	36516	27514	32121	21599	26304	21929	55275	53759	53883	42375	35877	39169	56480	54904	49466	45593	48121	43019	51888
2-amino-5-[2-[[2,3-dihydroxy-2-(1-hydroxyethyl)butanoyl]oxymethyl]-4-hydroxyanilino]-5-oxopentanoic acid	3012	3198	5585	256.502	256.502	256.502	256.502	256.502	256.502	256.502	256.502	256.502	6528	6433	6054	256.502	256.502	256.502	256.502	256.502	256.502	256.502	256.502	256.502	256.502	256.502	256.502	256.502	256.502	256.502	256.502	256.502	2793	256.502	256.502	256.502	256.502	256.502	256.502	256.502	256.502	256.502	256.502	256.502	256.502	256.502	256.502	256.502	256.502
purpactin A	126293	151499	137367	65583	71675	73322	47652	48100	46023	33694	39174	35052	24045	58687	56600	75747	73908	72240	49189	37479	33148	137016	143372	145087	37015	28232	13604	39918	39623	18294	149130	154494	161552	61618	28946	72730	53564	58768	57880	117917	138050	129110	56803	47568	47677	39921	36960	35892	15751
NCGC00384769-01!6,8-dihydroxy-2,2,4,4-tetramethyl-5-(2-methylpropanoyl)-9-propan-2-yl-9H-xanthene-1,3-dione	65910	70601	67762	122587	121933	123011	33689	34192	33836	29948	29161	29825	48850	48974	45479	265.942	265.942	265.942	265.942	265.942	265.942	265.942	265.942	265.942	265.942	265.942	265.942	265.942	265.942	265.942	265.942	265.942	265.942	265.942	265.942	265.942	265.942	265.942	265.942	265.942	265.942	265.942	265.942	265.942	265.942	265.942	265.942	265.942	265.942
methyl (1R,4aS,9S,10S)-10-acetyloxy-5,9-dihydroxy-1,4a-dimethyl-2-oxo-7-propan-2-yl-10,10a-dihydro-9H-phenanthrene-1-carboxylate	110263	146039	131542	50073	56353	49377	33563	21317	15676	11683	13103	15061	42783	43970	41743	45145	34722	34965	11139	8.05711	5265	63120	74750	72548	7258	8.05711	2935	8.05711	8.05711	8.05711	120959	131351	130093	32441	35154	41904	23744	32397	15757	117119	152277	136039	45141	39965	39680	63169	47026	49689	29061
NCGC00380250-01_C21H23NO8_(2E)-4-({(3S,3aR,4E,7aS)-7-Hydroxy-4-[(2E,4E)-1-hydroxy-2,4-hexadien-1-ylidene]-3,6,7a-trimethyl-2,5-dioxo-2,3,3a,4,5,7a-hexahydro-1-benzofuran-3-yl}amino)-4-oxo-2-butenoic acid	8.06423	8.06423	8.06423	8.06423	8.06423	8.06423	8.06423	8.06423	8.06423	8.06423	8.06423	8.06423	8.06423	8.06423	8.06423	8.06423	8.06423	8.06423	8.06423	8.06423	8.06423	81	8.06423	8.06423	8.06423	8.06423	8.06423	8.06423	8.06423	8.06423	8.06423	8.06423	8.06423	8.06423	8.06423	8.06423	8.06423	8.06423	8.06423	8.06423	8.06423	8.06423	8.06423	8.06423	8.06423	8.06423	8.06423	8.06423	8.06423
7-hydroxy-2-[4-[(2S,3R,4S,5S,6R)-3,4,5-trihydroxy-6-(hydroxymethyl)oxan-2-yl]oxyphenyl]-2,3-dihydrochromen-4-one	48415	44045	47314	36177	38305	36888	22757	22521	21371	20261	19658	23398	57775	56941	59209	50856	56341	57537	36725	32085	34880	163711	152348	152952	35885	37723	34121	28531	29670	29030	120748	109924	109652	49683	48557	48147	48670	43609	42144	102595	81156	86308	54140	44404	46320	105443	101358	97066	178243
3-(2,4-dihydroxyphenyl)-5-hydroxy-8,8-dimethyl-6-(3-methylbut-2-enyl)pyrano[2,3-h]chromen-4-one	61685	55952	56579	43603	41718	44959	28359	24830	25074	23771	22728	22488	61785	63306	59620	37735	39987	38070	18740	16524	14757	98124	104356	99942	12630	17848	15371	12570	15553	14670	68344	66735	67207	24185	24461	24444	34344	29869	32601	55963	51486	48705	46321	41842	45122	47205	48340	48099	116318
lamalbid	8108	9974	7706	12364	11874	15592	8925	10397	10249	9976	8033	7228	5810	5923	5930	10647	10607	11055	13255	12442	14080	6325	9043	5986	3582	9978	9570	2597	2672	2556	6516	3585	2975	9661	9907	10185	11123	10754	11762	10795	12307	10928	12381	12600	12150	10132	7679	10509	3554
Kuwanon C	22517	20773	23590	42023	41017	41913	11827	12620	11546	11251	10495	11456	18186	18550	18050	271.115	271.115	271.115	271.115	271.115	271.115	271.115	271.115	271.115	271.115	271.115	271.115	271.115	271.115	271.115	271.115	271.115	271.115	271.115	271.115	271.115	271.115	271.115	271.115	271.115	271.115	271.115	271.115	271.115	271.115	271.115	271.115	271.115	271.115
ginkgolide B	260.08	260.08	260.08	260.08	260.08	260.08	260.08	260.08	260.08	260.08	260.08	260.08	260.08	260.08	260.08	260.08	260.08	260.08	260.08	260.08	260.08	17026	16202	16550	5670	5322	260.08	260.08	260.08	260.08	260.08	260.08	260.08	260.08	260.08	260.08	260.08	260.08	260.08	260.08	260.08	260.08	260.08	260.08	260.08	260.08	260.08	260.08	260.08
NCGC00384578-01!5-[5-(acetyloxymethyl)-1,2,4a-trimethyl-7-oxo-3,4,8,8a-tetrahydro-2H-naphthalen-1-yl]-3-methylpentanoic acid	8.47127	8.47127	8.47127	8.47127	8.47127	8.47127	8.47127	8.47127	8.47127	8.47127	8.47127	8.47127	8.47127	8.47127	8.47127	12432	14825	12402	31136	28692	26990	22081	16627	17150	14773	17276	12803	8420	8431	8049	8.47127	8.47127	8.47127	8658	9028	9113	8.47127	8.47127	8.47127	8.47127	8.47127	8.47127	8.47127	8.47127	8.47127	85	398	92	5608
[8,8-dimethyl-9-(3-methylbut-2-enoyloxy)-2-oxo-9,10-dihydropyrano[2,3-f]chromen-10-yl] 3-methylbut-2-enoate	135.551	135.551	135.551	135.551	135.551	135.551	135.551	135.551	135.551	135.551	135.551	135.551	135.551	135.551	135.551	135.551	135.551	135.551	135.551	135.551	135.551	135.551	135.551	135.551	135.551	135.551	135.551	135.551	135.551	135.551	135.551	135.551	135.551	135.551	135.551	135.551	135.551	135.551	135.551	135.551	135.551	135.551	135.551	135.551	135.551	135.551	135.551	135.551	135.551
9,11,12a-trihydroxy-2,3-dimethoxy-8-(3-methylbut-2-enyl)-6,6a-dihydrochromeno[3,4-b]chromen-12-one	427877	437309	438782	255888	252058	232702	242868	225205	215927	196908	189392	186183	207435	199115	193070	80114	82886	77183	76313	69524	66222	93316	92289	86007	76851	70351	75398	90743	85052	77440	86955	80187	78274	109529	113819	111865	129678	113875	98253	48079	51065	45548	31790	32141	29421	354165	328342	306860	289276
15-(1,3-dihydroxy-3-methylbutyl)-2,4,18-trihydroxy-7,9,13-trioxapentacyclo[10.8.0.0?,??.0?,?.0??,??]icosa-1(12),2,5,10,14,16,18-heptaen-20-one	18794	18305	17550	15822	16680	14324	26307	29526	25557	31340	28300	25012	17823	17397	20281	23361	22772	22045	7300	6949	11218	44205	44497	44558	12573	13051	14206	15394	18286	18156	59512	63034	59546	23510	22548	21465	18191	19784	19491	63909	67341	67217	33037	36177	30388	27261	27906	29943	11567
NCGC00380371-01!5-hydroxy-2,2,6,6-tetramethyl-4-[3-methyl-1-[2,4,6-trihydroxy-3-(2-methylpropanoyl)phenyl]butyl]cyclohex-4-ene-1,3-dione	258.505	258.505	258.505	258.505	258.505	258.505	258.505	258.505	258.505	258.505	258.505	258.505	258.505	258.505	258.505	9965	13116	12473	11114	10633	10546	18243	16372	11292	258.505	5669	2585	5211	258.505	258.505	12055	6551	7303	10232	10313	9760	13238	12172	6100	10545	9360	9686	15485	11003	15361	15396	16592	17949	23497
osmanthuside H	223374	246877	216461	111980	123370	121835	50424	52561	44437	43813	53281	59466	257.305	257.305	257.305	257.305	257.305	257.305	257.305	257.305	257.305	257.305	257.305	257.305	257.305	257.305	257.305	257.305	257.305	257.305	257.305	257.305	257.305	257.305	257.305	257.305	257.305	257.305	257.305	257.305	257.305	257.305	257.305	257.305	257.305	257.305	257.305	257.305	257.305
3-hydroxy-3-methyl-5-oxo-5-[[(2R,3S,4S,5R,6S)-3,4,5-trihydroxy-6-(2-methyl-4-oxopyran-3-yl)oxyoxan-2-yl]methoxy]pentanoic acid	33777	29955	32028	20319	19925	18637	21564	20375	20223	19068	19340	18006	15835	13592	16577	39676	40096	42412	17509	19709	19239	39983	41560	38928	14573	15324	14984	24750	24738	25366	18231	17924	17360	25379	23935	21206	19633	17696	19904	17963	15962	18021	24619	23623	25965	21042	23495	21457	28269
avicularin	248.805	248.805	248.805	248.805	248.805	248.805	248.805	248.805	248.805	248.805	248.805	248.805	248.805	248.805	248.805	2624	248.805	248.805	248.805	248.805	248.805	6911	5429	5787	248.805	6874	2936	5792	5157	2570	248.805	248.805	248.805	248.805	248.805	248.805	2983	5611	2964	5678	2551	2894	6301	5500	2861	2667	2933	248.805	5912
5-hydroxy-2-(4-hydroxyphenyl)-7-[(2S,3R,4S,5S,6R)-3,4,5-trihydroxy-6-(hydroxymethyl)oxan-2-yl]oxy-2,3-dihydrochromen-4-one	32788	27158	31211	23214	23896	23182	7702	256.073	256.073	8398	2670	2561	30576	25584	29170	17761	22971	20208	10033	20043	18353	41077	39681	42354	16603	15563	14993	13922	14893	15103	35724	35481	35966	23347	19656	22960	24875	25948	30519	40291	37722	37407	25189	19667	23385	31833	30330	33947	39479
Palmitoylcarnitine	253.951	253.951	253.951	253.951	8146	6004	253.951	253.951	253.951	253.951	253.951	253.951	253.951	253.951	253.951	8479	8155	9286	39308	40366	39869	2763	253.951	253.951	2720	5191	3147	253.951	253.951	253.951	25915	25941	24663	17913	20135	19418	16923	15505	13811	20261	18925	18597	18591	13523	15430	20479	20081	20072	12133
3,7,21-trihydroxy-17,17-dimethyl-14-(3-methylbut-2-en-1-yl)-10,12,16-trioxapentacyclo[11.8.0.0?,??.0?,?.0??,??]henicosa-1(13),4(9),5,7,14,18,20-heptaen-2-one	252.632	252.632	252.632	252.632	252.632	252.632	252.632	2526	252.632	252.632	252.632	252.632	252.632	252.632	252.632	44890	45012	49498	22989	25062	24870	77955	76731	76322	10207	17888	11251	252.632	252.632	252.632	82452	84429	81472	26008	28767	27569	33085	31399	24421	74888	70341	71556	89181	94114	84974	45050	46822	44780	90612
5-O-methyllicoricidin	180566	169709	169331	261234	269508	274425	252224	241986	235266	215703	215637	216752	214033	192135	199853	128743	126947	127517	81412	82300	84973	162030	162218	168492	128423	128325	135856	179319	177034	168613	327824	337222	323138	143504	140402	128856	183778	182398	171472	203577	204327	191595	142527	148113	139307	218818	212428	209190	136403
Glucocheirolin	19155	22766	28739	13587	13322	16246	72017	72964	71308	22956	19544	26104	53583	53654	52410	48266	50470	47512	36762	31294	35814	92540	90922	94035	60517	61152	65326	68636	65809	64831	24308	24634	23170	41437	40193	37492	36046	43351	37263	11122	8706	10424	20027	14650	15129	74987	79536	75772	88820
(1S,3R,6R,7S,8S,9R,10S,13S,16S,17R)-8-tert-butyl-6,9,12,17-tetrahydroxy-16-methyl-2,4,14,19-tetraoxahexacyclo[8.7.2.0?,??.0?,?.0?,??.0??,??]nonadecane-5,15,18-trione	51713	49639	50539	48479	41460	45941	32053	31331	31904	18160	18156	17219	13815	17564	17188	71084	70451	66997	54676	64816	63460	26089	26389	26190	38299	37446	38016	251.454	251.454	251.454	116020	117928	121534	110309	109199	110402	121320	126281	114757	58587	58551	58309	55182	62860	61122	81718	87624	86997	59394
methyl 2-[[3-[(3,3-dimethyloxiran-2-yl)methyl]-4-hydroxyphenyl]methyl]-4-hydroxy-3-(4-hydroxyphenyl)-5-oxofuran-2-carboxylate	10774	10823	12149	13905	11638	12881	14343	13252	14226	9743	10687	13374	12663	9631	9977	15496	16744	19329	10576	9593	13840	19202	16882	18814	10515	14878	14453	17044	15590	15561	11726	13677	14112	10144	13479	12643	16275	16237	15906	15187	16840	14812	15248	18512	18924	16014	14792	16455	16365
Deacetylgedunin	253.919	2667	2679	9634	9217	6831	11876	6411	6311	5816	6084	6241	10288	10237	10074	5579	6086	8710	3014	7956	2576	9632	9198	7148	253.919	253.919	253.919	9758	9449	8802	2736	2937	6098	5982	5318	3138	2678	2789	6141	2969	253.919	2742	3043	2887	2912	253.919	253.919	253.919	2645
NCGC00169614-02_C24H21N5O4_(1S,3S,12S,14R,27S)-12-Hydroxy-1,3-dimethyl-2,5,15,23,25-pentaazaheptacyclo[12.10.2.1~2,5~.0~6,11~.0~12,27~.0~15,24~.0~17,22~]heptacosa-6,8,10,17,19,21,23-heptaene-4,16,26-trione	8.12794	8.12794	8.12794	8.12794	8.12794	8.12794	8.12794	8.12794	8.12794	8.12794	8.12794	8.12794	8.12794	8.12794	8.12794	8.12794	8.12794	8.12794	8.12794	8.12794	8.12794	8.12794	8.12794	8.12794	8.12794	8.12794	8.12794	8.12794	8.12794	8.12794	8.12794	8.12794	8.12794	8.12794	8.12794	8.12794	8.12794	8.12794	8.12794	8.12794	8.12794	8.12794	8.12794	8.12794	8.12794	8.12794	8.12794	8.12794	8.12794
Glycitin	44793	46578	41607	44448	44231	46023	28578	30475	32187	32384	30431	30255	45679	43170	44106	7427	6929	5739	13905	11062	13026	12842	10738	12925	9301	9628	6622	11214	10686	11163	14550	11998	17916	17889	20875	19962	23449	22034	21928	15468	12412	16853	10312	8200	10161	13643	10794	9118	11112
(1S,3R,17S,19S)-3-hydroxy-9,9,16,16-tetramethyl-8-oxa-14,23,25-triazaheptacyclo[17.5.2.0?,??.0?,??.0?,??.0?,??.0??,??]hexacosa-4,6,10,12,14-pentaene-24,26-dione	31.8834	31.8834	31.8834	31.8834	31.8834	31.8834	31.8834	31.8834	31.8834	31.8834	31.8834	31.8834	31.8834	31.8834	31.8834	319	2622	2770	31.8834	31.8834	31.8834	31.8834	5343	5064	31.8834	31.8834	31.8834	31.8834	31.8834	31.8834	55630	58534	57610	8244	10808	13221	31.8834	2575	2772	44798	49367	47898	29235	29821	32157	5235	31.8834	2597	2528
kaempferol 7-O-glucoside	36.2806	36.2806	36.2806	36.2806	36.2806	36.2806	36.2806	36.2806	36.2806	36.2806	36.2806	36.2806	36.2806	36.2806	36.2806	23698	26848	26488	17211	14527	18480	29883	28645	28769	5375	6627	6175	2707	36.2806	36.2806	65703	63891	60186	23905	26594	22196	37038	35706	33470	68148	56751	52243	29635	26109	26193	37903	37324	37456	33371
NCGC00381128-01_C18H26O10_4-(beta-D-Glucopyranosyloxy)benzyl 2,3-dihydroxy-3-methylbutanoate	18589	18080	18291	18523	19272	19310	5999	5703	5941	9909	7615	8624	10727	7479	10202	253.894	253.894	253.894	253.894	253.894	253.894	253.894	253.894	253.894	253.894	253.894	253.894	253.894	253.894	253.894	253.894	253.894	253.894	253.894	253.894	253.894	253.894	253.894	253.894	253.894	253.894	253.894	253.894	253.894	253.894	253.894	253.894	253.894	253.894
NCGC00381186-01_C27H31NO5_8H-Pyrano[2,3-f]quinolin-8-one, 2,7,9,10-tetrahydro-10-hydroxy-9-methoxy-10-(4-methoxyphenyl)-2-methyl-2-(4-methyl-3-penten-1-yl)-, (2S,9R,10R)-	253.16	253.16	253.16	253.16	253.16	253.16	253.16	253.16	253.16	253.16	253.16	253.16	253.16	253.16	253.16	253.16	253.16	2895	253.16	253.16	253.16	6763	6697	9522	10058	7039	9997	5266	5418	3286	9844	9784	7098	11603	14437	13264	8347	8414	10540	5855	3511	3034	253.16	253.16	253.16	9061	7673	6245	7370
astilbin	33352	34918	30004	27884	26305	30777	20143	22163	18633	24410	22223	18115	23772	31256	27658	10994	11422	8766	5416	7147	6776	2912	6615	7542	283.548	283.548	283.548	11078	7714	8830	20041	24746	21252	15586	13748	16445	18468	20808	16464	19185	19897	18842	12559	13265	15538	12550	10346	7360	16403
NCGC00380454-01_C17H24O11_2H-Pyran-4-acetic acid, 3-ethenyl-2-(beta-D-glucopyranosyloxy)-3,4-dihydro-5-(methoxycarbonyl)-, (2S,3R,4S)-	235.318	235.318	235.318	235.318	235.318	235.318	235.318	235.318	235.318	235.318	235.318	235.318	235.318	235.318	235.318	12925	12753	14216	5830	6153	5992	21501	16582	20255	235.318	2566	235.318	235.318	235.318	235.318	39619	41577	39749	11705	7837	10592	13399	13575	11935	45729	37020	41248	22635	20304	17899	19822	18793	18086	20960
1-[2,4-dihydroxy-6-[(2S,3R,4S,5S,6R)-3,4,5-trihydroxy-6-(hydroxymethyl)oxan-2-yl]oxyphenyl]-3-(4-methoxyphenyl)propan-1-one	542.931	542.931	542.931	542.931	542.931	542.931	542.931	542.931	542.931	542.931	542.931	542.931	542.931	542.931	542.931	542.931	542.931	542.931	542.931	542.931	542.931	542.931	542.931	542.931	542.931	542.931	542.931	542.931	542.931	542.931	542.931	542.931	542.931	542.931	542.931	542.931	542.931	542.931	542.931	542.931	542.931	542.931	542.931	542.931	542.931	542.931	542.931	542.931	542.931
[4-acetyloxy-5-(2,4-dioxopyrimidin-1-yl)-2-(hydroxymethyl)oxolan-3-yl] 4-hydroxy-2-methoxy-6-methylbenzoate	95591	98390	91190	62252	66982	64370	42080	43216	44616	42076	43532	42131	93754	93486	95367	47575	50463	50877	41151	45914	43075	79632	80173	79021	46545	48235	47765	45876	43021	45377	100902	101238	101509	61455	65613	61926	63717	58668	61783	73450	73117	75210	44806	44330	44508	84550	91231	89214	89407
Cycloveratrylene	97734	97809	97316	93278	95956	95944	63735	62797	60099	50638	54195	52316	90143	82873	85058	5381	5886	7124	62.6292	2600	62.6292	62.6292	62.6292	62.6292	62.6292	62.6292	62.6292	62.6292	62.6292	62.6292	62.6292	62.6292	62.6292	2690	2978	2706	21644	21775	22087	62.6292	62.6292	62.6292	62.6292	62.6292	62.6292	5708	5907	3253	28348
NCGC00380341-01!methyl 3-(3,4-dihydroxyphenyl)-2-[(2,2-dimethylchromen-6-yl)methyl]-4-methoxy-5-oxofuran-2-carboxylate	252.611	252.611	252.611	252.611	252.611	252.611	252.611	252.611	252.611	252.611	252.611	252.611	252.611	252.611	252.611	7107	10096	9707	252.611	252.611	252.611	36879	35281	34189	252.611	2527	252.611	252.611	252.611	252.611	33920	39977	34882	6314	8895	8895	14231	12527	12819	32973	30247	27807	12214	10869	10693	18256	14343	11586	21029
[(2R,3S,4S,5R,6S)-6-(3,4-dihydroxybenzoyl)oxy-3,4,5-trihydroxyoxan-2-yl]methyl 3,4-dihydroxybenzoate	37910	37023	38289	56198	58720	57185	20612	15161	14463	16365	15379	17102	29310	26159	25744	41.1544	41.1544	41.1544	41.1544	41.1544	41.1544	41.1544	41.1544	41.1544	41.1544	41.1544	41.1544	41.1544	41.1544	41.1544	41.1544	41.1544	41.1544	41.1544	41.1544	41.1544	41.1544	41.1544	41.1544	41.1544	41.1544	41.1544	41.1544	41.1544	41.1544	41.1544	41.1544	41.1544	41.1544
Deoxyuridine	21767	24632	20270	18219	14259	18212	19798	17912	19128	32750	35407	34254	29492	31592	29035	42769	44417	42554	49124	50087	62447	49714	48923	51403	52986	51616	52874	48941	46846	49240	68357	69160	70148	82108	86872	82166	60400	66572	64807	80460	79680	78521	41684	41837	40469	71582	73629	68970	46211
Agelasine (Stereochemistry Of Diterpene Unknown)	264.54	264.54	264.54	18826	18063	18205	69551	65973	62652	38267	36312	36333	75016	72520	76416	40419	41877	42987	264.54	264.54	264.54	27095	28195	29124	20452	23701	25064	18894	17711	18710	264.54	264.54	264.54	2645	264.54	264.54	35667	33701	27771	264.54	264.54	264.54	264.54	264.54	264.54	30109	30200	28049	64310
2,7,7,11,15,17-hexamethyl-18-methylidene-5,13,16-trioxo-6,14-dioxatetracyclo[9.8.0.0?,?.0??,??]nonadec-3-en-10-yl acetate	253.734	253.734	253.734	253.734	253.734	253.734	253.734	253.734	253.734	253.734	253.734	253.734	253.734	253.734	253.734	3319	9099	8773	253.734	253.734	253.734	13209	12311	9792	253.734	253.734	253.734	253.734	253.734	253.734	12554	16400	15292	253.734	253.734	253.734	253.734	253.734	253.734	5361	2680	2713	2991	2557	253.734	5990	9180	6472	253.734
NCGC00095966-03!4-hydroxy-9-(3,4,5-trimethoxyphenyl)-5a,6,8a,9-tetrahydro-5H-[2]benzofuro[5,6-f][1,3]benzodioxol-8-one	252.611	252.611	252.611	252.611	252.611	252.611	252.611	252.611	252.611	252.611	252.611	252.611	252.611	252.611	252.611	252.611	252.611	252.611	252.611	252.611	252.611	252.611	252.611	252.611	252.611	252.611	252.611	252.611	252.611	252.611	252.611	252.611	252.611	252.611	252.611	252.611	252.611	252.611	252.611	252.611	252.611	252.611	252.611	252.611	252.611	252.611	252.611	252.611	252.611
Oxytetracycline	259.851	259.851	259.851	259.851	259.851	259.851	259.851	259.851	259.851	259.851	259.851	259.851	259.851	259.851	259.851	259.851	259.851	259.851	259.851	259.851	259.851	24300	21310	21947	2599	3033	259.851	259.851	259.851	259.851	9094	8766	8925	5384	5421	2833	5846	8071	8557	12249	5341	5685	259.851	259.851	259.851	30432	28654	30753	41005
NCGC00381210-01_C18H32O11_(2E)-4-Hydroxy-3,4-dimethyl-2-penten-1-yl 6-O-[(2S,3R,4R)-3,4-dihydroxy-4-(hydroxymethyl)tetrahydro-2-furanyl]-beta-D-glucopyranoside	274.359	274.359	274.359	274.359	274.359	274.359	274.359	274.359	274.359	274.359	274.359	274.359	274.359	274.359	274.359	24641	29643	25043	8739	8581	5664	47728	46108	45124	22043	16674	20479	6054	2744	5680	23955	22501	23594	28172	31506	29007	27246	25300	26475	12035	13921	15098	8558	5852	11071	50035	53059	51186	39709
Pristimerin	262.694	262.694	262.694	262.694	262.694	262.694	262.694	262.694	262.694	262.694	262.694	262.694	262.694	262.694	262.694	5915	5496	5419	2734	262.694	2756	24443	23900	23821	10528	13923	10849	5655	6218	2858	9679	11342	10352	11424	10680	8959	9837	6218	2704	11760	11200	10269	6504	6313	6666	13335	12530	15217	32956
NCGC00380493-01_C17H24O12_4H-Pyran-4-one, 2-methyl-3-[[6-O-[(2R,3R,4R)-tetrahydro-3,4-dihydroxy-4-(hydroxymethyl)-2-furanyl]-beta-D-glucopyranosyl]oxy]-	8.04614	8.04614	8.04614	8.04614	8.04614	8.04614	8.04614	8.04614	8.04614	8.04614	8.04614	8.04614	8.04614	8.04614	8.04614	8.04614	8.04614	8.04614	8.04614	2721	8.04614	4712	5042	5427	8.04614	85	8.04614	8.04614	8.04614	8.04614	21100	20569	22038	2599	6027	5203	8.04614	2584	2574	22721	20797	26247	8919	9679	9986	4692	4847	8128	8.04614
agnuside	255.908	255.908	255.908	12030	14525	6167	32638	30265	31100	19384	14489	12279	21566	25895	25211	3145	5967	6517	255.908	255.908	255.908	255.908	255.908	2559	5978	6371	5871	255.908	255.908	255.908	255.908	255.908	255.908	255.908	255.908	255.908	12900	8972	11803	255.908	255.908	255.908	255.908	255.908	255.908	18531	9973	9444	25633
NCGC00169858-03_C24H24O7_Methyl (2R)-4-hydroxy-2-[4-hydroxy-3-(3-methyl-2-buten-1-yl)benzyl]-3-(4-hydroxyphenyl)-5-oxo-2,5-dihydro-2-furancarboxylate	252.738	252.738	252.738	252.738	252.738	252.738	252.738	252.738	252.738	252.738	252.738	252.738	252.738	252.738	252.738	252.738	252.738	252.738	252.738	252.738	252.738	252.738	252.738	252.738	252.738	252.738	252.738	252.738	252.738	252.738	252.738	252.738	252.738	252.738	252.738	252.738	252.738	252.738	252.738	252.738	252.738	252.738	252.738	252.738	252.738	252.738	252.738	252.738	252.738
Pesticide5_Fipronil_C12H4Cl2F6N4OS_5-Amino-1-[2,6-dichloro-4-(trifluoromethyl)phenyl]-4-[(trifluoromethyl)sulfinyl]-1H-pyrazole-3-carbonitrile	129735	129724	125490	180436	172146	174965	179298	178785	174978	221601	218812	218116	242274	251238	252317	190688	190917	188789	194993	195047	196568	270530	275218	262999	328757	323547	317757	300077	293230	301645	137031	137623	131966	182165	178998	180958	186951	182691	188375	174915	178997	178115	150571	154204	138642	246392	246140	244561	231102
[(4R,6aR,9S,9aR,9bR)-9-methyl-3,6-dimethylidene-2,8-dioxo-3a,4,5,6a,7,9,9a,9b-octahydroazuleno[4,5-b]furan-4-yl] (E)-4-hydroxy-2-[[(E)-4-hydroxy-2-methylbut-2-enoyl]oxymethyl]but-2-enoate	17551	17991	19147	12125	12529	12788	253.463	2819	2535	2621	253.463	253.463	20755	17534	17625	253.463	2813	2621	253.463	253.463	253.463	17291	16503	13653	253.463	253.463	253.463	2670	253.463	253.463	15979	13865	16795	2608	2658	253.463	8790	6028	2978	9156	9793	6530	5821	5500	5145	9361	8542	5364	17342
NCGC00380492-01_C19H26O11_Ethanone, 1-[4-[(6-O-beta-D-xylopyranosyl-beta-D-glucopyranosyl)oxy]phenyl]-	253.668	253.668	253.668	253.668	253.668	253.668	253.668	253.668	253.668	253.668	253.668	253.668	253.668	253.668	253.668	6262	5562	5420	253.668	253.668	253.668	13104	12317	15390	253.668	253.668	253.668	253.668	253.668	253.668	12460	10761	11017	5319	253.668	2547	8697	6040	5920	10517	9713	9118	253.668	253.668	253.668	15880	12703	15161	19936
[3-(13-methyltetradecyl)-5-sulfooxyphenyl] hydrogen sulfate	254.044	254.044	254.044	254.044	254.044	254.044	254.044	254.044	254.044	254.044	254.044	254.044	254.044	254.044	254.044	254.044	254.044	254.044	254.044	254.044	254.044	254.044	254.044	254.044	254.044	254.044	254.044	254.044	254.044	254.044	254.044	254.044	254.044	254.044	254.044	254.044	254.044	254.044	254.044	254.044	254.044	254.044	254.044	254.044	254.044	254.044	254.044	254.044	254.044
[3,4,5-trihydroxy-6-(3,4,5-trihydroxybenzoyl)oxyoxan-2-yl]methyl 3,4,5-trihydroxybenzoate	262.393	262.393	262.393	262.393	262.393	262.393	262.393	262.393	262.393	262.393	262.393	262.393	6060	6926	6856	262.393	262.393	262.393	262.393	262.393	262.393	10308	10499	9449	262.393	262.393	262.393	10710	11505	15219	262.393	262.393	262.393	262.393	262.393	262.393	262.393	262.393	262.393	262.393	262.393	262.393	262.393	262.393	262.393	262.393	262.393	262.393	262.393
4-[[4-hydroxy-2-(2-methylpropyl)-1-oxo-3,3a-dihydro-2H-imidazo[1,2-a]indol-4-yl]methyl]-1-methyl-2,4-dihydro-1H-pyrazino[2,1-b]quinazoline-3,6-dione	256.164	256.164	256.164	2966	5879	5349	18694	17097	17310	256.164	256.164	256.164	18227	18645	15501	256.164	256.164	256.164	256.164	256.164	256.164	5412	2971	256.164	256.164	256.164	256.164	256.164	256.164	256.164	256.164	256.164	256.164	256.164	256.164	256.164	256.164	256.164	256.164	256.164	256.164	256.164	256.164	256.164	256.164	5557	256.164	5276	5769
NCGC00180690-03!2-[5,7-dihydroxy-3-oxo-6-[(2E,6E)-3,7,11-trimethyldodeca-2,6,10-trienyl]-1H-isoindol-2-yl]pentanedioic acid	8.57283	8.57283	8.57283	8.57283	8.57283	8.57283	8.57283	2731	8.57283	2626	2931	8.57283	8.57283	8.57283	8.57283	8.57283	8.57283	8.57283	8.57283	8.57283	8.57283	8.57283	5924	5613	9407	9866	11661	5887	8768	6069	8.57283	8.57283	8.57283	8.57283	8.57283	8.57283	8.57283	8.57283	8.57283	8.57283	86	317	8.57283	8.57283	8.57283	8.57283	8.57283	8.57283	2618
NCGC00384565-01!6-hydroxy-8-(7-hydroxy-2-oxochromen-8-yl)-7-[3,4,5-trihydroxy-6-(hydroxymethyl)oxan-2-yl]oxychromen-2-one	54733	60129	56380	10591	34567	10302	31323	31027	31098	41071	14905	10554	45170	42215	12123	2726	73.2887	73.2887	73.2887	73.2887	733	60104	60487	56903	2615	73.2887	73.2887	2872	2550	2705	61653	62712	61537	26928	29570	27110	8304	10778	2616	91931	91292	95859	35707	41726	37839	102401	105260	101015	98876
NCGC00385001-01!5-[3-[[(E)-3-(3,4-dihydroxyphenyl)prop-2-enoyl]oxymethyl]-5-hydroxypentyl]-5,6,8a-trimethyl-3,4,4a,6,7,8-hexahydronaphthalene-1-carboxylic acid	48782	39830	40584	37430	37611	33606	40768	29111	28304	67396	57946	41767	53217	16898	45101	7910	15936	8209	75803	70795	75146	45593	40388	42338	46317	55170	51382	56777	46822	59414	45781	43632	42514	73467	76180	67921	53605	61941	47926	61938	76593	137031	51773	48110	46307	41891	40010	37593	66296
NCGC00380497-01_C27H36O6_1-Naphthalenecarboxylic acid, 8-(benzoyloxy)decahydro-7-hydroxy-5-[(3Z)-5-hydroxy-3-methyl-3-penten-1-yl]-1,4a-dimethyl-6-methylene-	260.307	260.307	260.307	260.307	260.307	260.307	260.307	260.307	260.307	260.307	260.307	260.307	260.307	260.307	260.307	260.307	260.307	260.307	260.307	260.307	260.307	260.307	260.307	260.307	260.307	260.307	260.307	260.307	260.307	260.307	260.307	260.307	260.307	260.307	260.307	260.307	260.307	260.307	260.307	260.307	260.307	260.307	260.307	260.307	260.307	260.307	260.307	260.307	260.307
(1S,4aS,7aS)-7-[[(E)-3-phenylprop-2-enoyl]oxymethyl]-1-[(2S,3R,4S,5S,6R)-3,4,5-trihydroxy-6-(hydroxymethyl)oxan-2-yl]oxy-1,4a,5,7a-tetrahydrocyclopenta[c]pyran-4-carboxylic acid	294.128	294.128	294.128	294.128	294.128	294.128	294.128	294.128	294.128	294.128	294.128	294.128	294.128	294.128	294.128	294.128	294.128	294.128	294.128	294.128	294.128	8503	6087	8724	294.128	294.128	294.128	294.128	294.128	294.128	294.128	294.128	294.128	294.128	294.128	294.128	294.128	294.128	294.128	294.128	294.128	294.128	294.128	294.128	294.128	294.128	294.128	294.128	294.128
NCGC00384950-01!19-hydroxy-18-[3,4,5-trihydroxy-6-(hydroxymethyl)oxan-2-yl]oxyicosanoic acid	15317	19673	24047	33247	32765	18144	39021	25844	31933	36258	36314	24331	29869	26410	21305	20116	24634	21246	8822	11432	14123	54071	53623	47435	5499	8085	76.4558	19881	17124	16534	32576	35828	29807	18441	16536	13784	21068	19246	11566	16023	15586	12161	16835	19617	16639	59838	60957	59994	90113
phellopterin	32387	31138	27767	46089	49560	49039	20819	19590	19255	48569	50100	49462	18273	20061	19122	131044	131743	127672	93059	95402	97143	45521	44039	45653	48043	47570	49394	49164	46809	48848	128128	128547	125042	113933	118144	113135	156539	157106	160537	70807	71573	75692	49512	54989	44823	129115	119867	121991	50249
(1R,2R,4S,16R,17R,20S)-13,20-dimethoxy-4,7,17,22,22-pentamethyl-11-oxo-5,10,21,23-tetraoxahexacyclo[18.2.1.0?,??.0?,??.0?,??.0?,??]tricosa-6(14),7,12-trien-2-yl acetate	125333	123473	127264	221849	216890	220958	71259	67803	71381	54772	54971	51255	105271	102913	93316	223.025	223.025	223.025	223.025	223.025	223.025	223.025	223.025	223.025	223.025	223.025	223.025	223.025	223.025	223.025	223.025	223.025	223.025	223.025	223.025	223.025	223.025	223.025	223.025	223.025	223.025	223.025	223.025	223.025	223.025	223.025	223.025	223.025	223.025
methyl 3-[3,4-dihydroxy-5-(3-methylbut-2-enyl)phenyl]-2-[[4-hydroxy-3-(3-methylbut-2-enyl)phenyl]methyl]-4-methoxy-5-oxofuran-2-carboxylate	122865	116720	50077	78631	79777	67003	125151	104000	68925	97004	77822	86879	49889	44027	45822	96273	87056	111404	230186	222424	184322	228139	158706	164171	136636	148926	199911	229609	127624	156069	92946	83588	138453	244690	234696	303868	227195	163713	216717	65070	68237	103167	112953	116151	142313	180212	183751	238355	359796
NCGC00385224-01_C24H42O12_6-Hydroxy-2,6,10,10-tetramethyl-1-oxaspiro[4.5]dec-8-yl 6-O-[(2R,3R,4R)-3,4-dihydroxy-4-(hydroxymethyl)tetrahydro-2-furanyl]-beta-D-glucopyranoside	8947	6647	9196	14073	14056	12003	12751	11198	11856	9236	5926	2754	10131	11353	11819	257.412	6009	8807	2985	8138	5633	14276	10101	9797	257.412	2574	257.412	8538	2699	5501	13254	13166	9907	18049	10586	10615	14471	9673	6211	9108	257.412	5748	10499	8554	9528	12607	9853	6491	18643
NCGC00381066-01_C26H38O8_1H-Naphtho[1,2-c]pyran-7-propanoic acid, dodecahydro-8-(1-hydroxy-1-methylethyl)-3-(methoxycarbonyl)-3,4a,7,10a-tetramethyl-5-methylene-1,4-dioxo-	259.588	259.588	259.588	259.588	259.588	259.588	259.588	259.588	259.588	259.588	259.588	259.588	259.588	259.588	259.588	10070	10282	9431	12593	15044	12861	9885	9179	9116	11162	11989	10815	259.588	259.588	259.588	14370	10659	10611	17398	19848	17749	6016	5987	7115	11743	11241	11840	5930	5964	6281	24839	20424	23034	26593
[(3S,4R,5S)-5-[(2S,3R,4S,5S,6R)-4,5-dihydroxy-6-(hydroxymethyl)-2-(4-hydroxyphenoxy)oxan-3-yl]oxy-3,4-dihydroxyoxolan-3-yl]methyl 4-hydroxybenzoate	258.935	258.935	258.935	258.935	258.935	258.935	258.935	258.935	258.935	258.935	258.935	258.935	258.935	258.935	258.935	258.935	258.935	258.935	258.935	258.935	258.935	2758	258.935	2589	258.935	258.935	258.935	258.935	258.935	258.935	258.935	258.935	258.935	258.935	258.935	258.935	5370	258.935	258.935	258.935	258.935	258.935	258.935	258.935	258.935	2753	5794	5602	11282
NCGC00385740-01!(1R,3R,4S,5R)-3-[(E)-3-(3,4-dihydroxyphenyl)prop-2-enoyl]oxy-1,5-dihydroxy-4-[(E)-3-(3-hydroxy-4-methoxyphenyl)prop-2-enoyl]oxycyclohexane-1-carboxylic acid	8977	8489	11220	6628	6571	6282	16474	17030	16782	9130	7953	7779	99828	93779	94810	17655	19305	18015	10572	11163	9821	126970	122855	124344	75235	73657	72085	154265	151360	149754	3282	6067	5337	18868	18506	18171	17396	17533	18273	254.011	5719	2865	254.011	254.011	254.011	25181	27635	25268	48451
NCGC00168955-03![3-hydroxy-1-oxo-1-(2,3,4,5,6-pentahydroxyhexoxy)decan-5-yl] 3,5-dihydroxydecanoate	34694	28388	31836	95298	95379	41334	102905	97854	95360	142353	123835	124151	117572	116425	118291	81875	91001	89656	96250	93206	91640	114042	109474	104184	136182	141445	135925	96759	95525	91579	141792	129364	127779	165379	163182	160295	143408	116807	100688	148242	134359	132074	90966	85039	80437	151516	143479	139275	176506
3,8'-Biapigenin	333160	333753	337768	299526	294687	288015	308192	300022	293115	421207	422170	415893	204985	203643	189423	377364	368991	366023	511421	482527	487946	362842	371190	366415	332262	331966	336315	160930	160100	159883	633341	629625	633573	589966	593622	587299	555515	544547	564731	696607	717805	709049	668284	660856	663700	687687	695547	679080	589259
7-Deacetoxy-7-Oxokhivorin	2640.39	2640.39	2640.39	2640.39	2640.39	2640.39	2640.39	2640.39	2640.39	2640.39	2640.39	2640.39	2640.39	2640.39	2640.39	2640.39	2640.39	2640.39	2640.39	2640.39	2640.39	2640.39	2640.39	2640.39	2640.39	2640.39	2640.39	2640.39	2640.39	2640.39	2640.39	2640.39	2640.39	2640.39	2640.39	2640.39	2640.39	2640.39	2640.39	2640.39	2640.39	2640.39	2640.39	2640.39	2640.39	2640.39	2640.39	2640.39	2640.39
NCGC00380230-01_C26H40O9_2,4a,6-Trihydroxy-8-isopropyl-1,1-dimethyl-2,3,4,4a,5,10,11,11a-octahydro-1H-dibenzo[a,d][7]annulen-7-yl beta-D-glucopyranoside	279.558	279.558	279.558	279.558	279.558	279.558	279.558	279.558	279.558	279.558	279.558	279.558	279.558	279.558	279.558	43763	42438	43674	31725	31903	31384	43793	40818	44405	45486	53472	48354	12880	13113	11185	51208	50401	45905	53863	56521	53112	31410	31514	22100	43624	43596	41578	26927	29933	25923	79733	83603	81336	102916
NCGC00385760-01!(2S,3S,9R,13R,14S,16R)-2,3,16-trihydroxy-17-[(2R)-2-hydroxy-6-methyl-3-oxohept-6-en-2-yl]-4,4,9,13,14-pentamethyl-1,2,3,7,8,10,12,15,16,17-decahydrocyclopenta[a]phenanthren-11-one	451114	450479	455958	652003	645987	651293	199030	222133	210692	201520	202950	194365	331643	321606	313228	256.651	256.651	256.651	256.651	256.651	256.651	256.651	256.651	256.651	256.651	256.651	256.651	256.651	256.651	256.651	256.651	256.651	256.651	256.651	256.651	256.651	6144	5938	5251	256.651	256.651	256.651	256.651	256.651	256.651	256.651	256.651	256.651	256.651
Convallatoxin	124301	107688	114275	105700	111281	106884	136486	125412	123204	126631	113300	116186	147262	148704	137714	76465	83773	82689	81793	78590	79040	98996	95584	93645	76267	81580	79434	75174	73595	72912	105336	105034	107690	153248	151835	147936	151256	135298	124921	87797	89042	79342	61256	58973	58872	113293	114367	117176	101593
NCGC00347846-02_C30H38N2O5_(1E)-6-Hydroxy-12-(1H-indol-3-ylmethyl)-7-methoxy-4,13,13a-trimethyl-5,6,7,8,12,12a,13,13a,14a,14b-decahydro-3H-cycloundeca[d]oxireno[f]isoindole-9,10(4H,11H)-dione	81293	69547	73771	36636	47310	40588	91791	79400	78394	89687	78929	78642	99220	91639	85610	20344	22724	24802	17798	18008	18522	26414	25606	25078	21542	21986	20694	21205	20401	19373	71817	69220	65539	85264	83836	84092	56964	46050	43383	79637	70324	65265	28800	27885	26446	30921	31390	32895	26349
3-[(3R,5S,10R,13R,14S,17R)-5,14-dihydroxy-10,13-dimethyl-3-[(2R,3R,4S,5S,6R)-3,4,5-trihydroxy-6-(hydroxymethyl)oxan-2-yl]oxy-2,3,4,6,7,8,9,11,12,15,16,17-dodecahydro-1H-cyclopenta[a]phenanthren-17-yl]-2H-furan-5-one	9225	8691	9239	6505	9481	25330	44814	39793	36956	34217	33485	32338	67154	67435	65229	6270	6697	7403	2595	259.46	259.46	14782	18881	16047	12333	10965	10505	9191	8740	6345	46678	12763	9834	32850	33391	29043	18016	13904	9096	5833	8554	7828	2783	2839	3029	29615	28299	31682	21535
NCGC00385087-01!3-[5,7-dihydroxy-2-(4-methoxyphenyl)-4-oxo-2,3-dihydrochromen-3-yl]-5,7-dihydroxy-2-(4-hydroxyphenyl)-2,3-dihydrochromen-4-one	307.476	307.476	307.476	307.476	307.476	307.476	307.476	307.476	307.476	307.476	307.476	307.476	307.476	307.476	307.476	307.476	307.476	307.476	307.476	307.476	307.476	307.476	307.476	307.476	307.476	307.476	307.476	307.476	307.476	307.476	307.476	307.476	307.476	307.476	307.476	307.476	307.476	307.476	307.476	307.476	307.476	307.476	307.476	307.476	307.476	307.476	307.476	307.476	307.476
NCGC00381305-01_C24H32O12_Cyclopenta[c]pyran-4-carboxylic acid, 1-(beta-D-glucopyranosyloxy)-1,4a,5,6,7,7a-hexahydro-5,6-dihydroxy-7-methyl-, 2-(4-hydroxyphenyl)ethyl ester	218856	214429	213856	68589	72120	73779	37628	37738	36170	24600	23915	25915	262114	254724	263023	254.26	254.26	254.26	254.26	254.26	254.26	254.26	254.26	254.26	254.26	254.26	254.26	254.26	254.26	254.26	254.26	254.26	254.26	254.26	254.26	254.26	254.26	254.26	254.26	254.26	254.26	254.26	254.26	254.26	254.26	254.26	254.26	254.26	254.26
NCGC00380931-01_C26H42O10_	252.133	252.133	252.133	252.133	252.133	252.133	252.133	252.133	252.133	252.133	252.133	252.133	252.133	252.133	252.133	252.133	252.133	252.133	252.133	252.133	252.133	252.133	252.133	252.133	11993	17032	17252	252.133	252.133	252.133	252.133	252.133	252.133	8348	5826	2725	252.133	252.133	252.133	252.133	252.133	252.133	252.133	252.133	252.133	14565	17169	16712	23478
NCGC00380867-01_C27H46O9_9,12,15-Octadecatrienoic acid, 3-(hexopyranosyloxy)-2-hydroxypropyl ester, (9Z,12Z,15Z)-	1478307	1290236	1290616	579834	613986	601171	1192092	1180352	1163914	1308884	1162797	1156560	1364578	1345215	1306149	269174	307025	296903	228484	233097	230732	312094	289255	283324	316800	341518	319867	290093	267279	266077	993563	978520	926159	1162069	1147480	1142405	682110	612348	538025	1261536	1099088	1073224	440841	432227	417180	339060	334360	327609	251377
NCGC00380724-01_C28H47NO8_(3R,5R,6S,7S,9R,11E,13S,14R)-14-Ethyl-13-hydroxy-3,5,7,9,13-pentamethyl-2,4,10-trioxooxacyclotetradec-11-en-6-yl 3,4,6-trideoxy-3-(dimethylamino)-D-xylo-hexopyranoside	356839	318597	325281	147527	154024	149708	294653	287448	290153	323545	286622	283508	334909	331348	318988	72987	77547	74802	58859	61255	62031	93806	89293	77001	84314	89844	82946	74503	70492	70528	287330	268260	261751	290664	287372	287507	176901	154302	132987	338840	292341	283046	117014	111657	111320	90860	86630	84772	67101
7-[3-[(2R,3R,4R)-3,4-dihydroxy-4-(hydroxymethyl)oxolan-2-yl]oxy-4,5-dihydroxy-6-(hydroxymethyl)oxan-2-yl]oxy-3-(4-methoxyphenyl)chromen-4-one	156515	151070	148676	180827	180310	182748	172062	169241	160082	226470	222862	222962	242419	238111	238046	179345	180005	178121	174933	186738	176917	268419	269990	258342	283199	288392	286710	260134	262580	259424	145695	149385	149480	185378	181384	188501	189726	192458	191570	190979	190736	190068	139582	141193	140309	253643	258741	249306	231243
Protoporphyrin IX	255.516	255.516	255.516	255.516	255.516	255.516	255.516	255.516	255.516	255.516	255.516	255.516	255.516	255.516	255.516	255.516	255.516	255.516	255.516	255.516	255.516	10492	13189	13333	9500	6620	10411	255.516	2879	255.516	2555	5179	255.516	9415	6800	9586	255.516	255.516	255.516	255.516	255.516	255.516	255.516	255.516	255.516	15388	12121	16286	23053
6-[4,5-dihydroxy-6-methyl-3-[(2S,3R,4R,5R,6S)-3,4,5-trihydroxy-6-methyloxan-2-yl]oxyoxan-2-yl]-5,7-dihydroxy-2-(4-hydroxyphenyl)chromen-4-one	282.852	282.852	282.852	282.852	282.852	282.852	282.852	282.852	282.852	282.852	282.852	282.852	282.852	282.852	282.852	282.852	282.852	282.852	282.852	282.852	282.852	282.852	282.852	282.852	282.852	282.852	282.852	282.852	282.852	282.852	282.852	282.852	282.852	282.852	282.852	282.852	282.852	282.852	282.852	282.852	282.852	282.852	282.852	282.852	282.852	282.852	282.852	282.852	282.852
methyl (2S,3R,4S)-4-[[(1R)-2-acetyl-6,7-dihydroxy-3,4-dihydro-1H-isoquinolin-1-yl]methyl]-3-ethenyl-2-[(2S,3R,4S,5S,6R)-3,4,5-trihydroxy-6-(hydroxymethyl)oxan-2-yl]oxy-3,4-dihydro-2H-pyran-5-carboxylate	2778	255.759	255.759	255.759	255.759	255.759	2617	2558	2616	9184	5636	5817	6638	255.759	2852	255.759	255.759	255.759	255.759	255.759	255.759	255.759	255.759	255.759	255.759	255.759	255.759	255.759	255.759	255.759	23446	22287	24791	255.759	255.759	255.759	255.759	255.759	255.759	11976	12974	9375	255.759	255.759	255.759	255.759	255.759	255.759	255.759
methyl 8,11,15,20,22-pentahydroxy-24-methyl-13,18,27-trioxo-6-oxaheptacyclo[15.10.2.0?,??.0?,??.0?,??.0?,??.0??,??]nonacosa-3,5(14),11,15,19,21(26),22,24,28-nonaene-7-carboxylate	9.15827	9.15827	9.15827	9.15827	9.15827	9.15827	9.15827	9.15827	9.15827	9.15827	9.15827	9.15827	9.15827	9.15827	9.15827	2526	2646	9.15827	5047	1334	9.15827	4557	7172	5000	13493	13057	13916	5579	9254	7679	5733	2250	2965	21356	23468	22813	14752	14578	14276	9.15827	9.15827	721	9.15827	9.15827	9.15827	11196	9129	8810	8680
NCGC00380815-01_C31H42O7_5-Heptenoic acid, 2-[(4alpha,5alpha,6beta,8alpha,9beta,13alpha,14beta,16beta,17E)-16-(acetyloxy)-6-hydroxy-4,8,10,14-tetramethyl-3,7-dioxogon-1-en-17-ylidene]-6-methyl-, (2E)-	212729	201392	189637	160493	161201	155721	121116	121013	118816	149772	136890	125113	95458	86183	75891	66354	55185	57773	60862	69033	60701	53318	47163	46526	47062	51045	44818	90804	83952	82994	73312	67166	65559	68619	67211	64166	90993	87409	68682	52513	50616	45637	43090	39364	13903	61928	65716	65624	83390
NCGC00180261-02!1,11,21-trihydroxy-1,6,11,16,21,26-hexazacyclohentriacontane-2,5,12,15,22,25-hexone	31835	36196	33829	31334	29045	26997	14753	15055	12511	16531	16803	16820	25561	23444	24447	259.806	259.806	259.806	259.806	259.806	259.806	259.806	259.806	259.806	259.806	259.806	259.806	259.806	259.806	259.806	259.806	259.806	259.806	259.806	259.806	259.806	259.806	259.806	259.806	259.806	259.806	259.806	259.806	259.806	259.806	6615	7006	7219	5370
(1S,3S)-1-[[(2S,3R,4S)-3-ethenyl-5-methoxycarbonyl-2-[(2S,3R,4S,5S,6R)-3,4,5-trihydroxy-6-(hydroxymethyl)oxan-2-yl]oxy-3,4-dihydro-2H-pyran-4-yl]methyl]-2,3,4,9-tetrahydro-1H-pyrido[3,4-b]indole-3-carboxylic acid	34466	26144	31681	35159	34488	34997	35677	31846	32992	44285	34058	37660	46196	41543	42517	23612	24635	24077	16373	11251	15209	40726	40446	33293	32530	30678	28564	25701	28242	26569	44554	41905	37324	76736	72677	69675	59975	45379	45683	16486	10465	13984	11172	9782	6474	62500	51418	56881	57432
HYDRANGENOSIDE C	266701	252430	265583	129535	148478	129563	229150	227469	210815	187390	175822	176326	312157	312151	308118	127950	126928	126306	102795	99346	96982	183363	175104	177703	152796	161227	148335	112498	110899	105710	286520	285164	279082	277733	270205	269026	198423	184534	150121	172768	159194	137843	69641	63870	65048	652759	652449	636533	534609
Naringin	254.017	254.017	254.017	254.017	254.017	254.017	254.017	254.017	254.017	254.017	254.017	254.017	254.017	254.017	254.017	2831	2544	2540	254.017	2975	254.017	9552	8800	9205	10902	10657	13698	254.017	254.017	254.017	9433	9889	11752	15693	14886	14535	5548	5196	5519	5634	5394	5133	254.017	254.017	254.017	19828	16632	16481	20445
NCGC00169695-02_C27H36O11_[2-(3,4-Dimethoxyphenyl)-5-(3-hydroxypropyl)-7-methoxy-2,3-dihydro-1-benzofuran-3-yl]methyl hexopyranoside	31.5727	31.5727	31.5727	31.5727	31.5727	31.5727	31.5727	31.5727	31.5727	9583	6322	6434	31.5727	31.5727	31.5727	11793	12226	11494	16559	16613	16642	17278	16867	17021	10221	11056	11238	11165	10949	11047	31.5727	31.5727	31.5727	12733	13063	12003	18450	20105	16679	2678	2533	31.5727	11595	10934	10827	25642	26573	25034	54848
OUABAIN	97224	80544	88018	74187	76987	77747	74274	71701	72554	92587	83765	83504	97140	95271	92842	45009	46783	48098	53325	53091	56032	63687	58258	54147	62794	66642	63295	54273	49381	50209	86741	80933	77724	140052	138151	137322	108113	94884	81462	80165	72119	66610	52649	51020	51643	79310	78072	76110	70189
(1R,6R,10S,11R,13S,15R)-1,6-dihydroxy-8-(hydroxymethyl)-4,12,12,15-tetramethyl-5-oxotetracyclo[8.5.0.0?,?.0??,??]pentadeca-3,8-dien-13-yl hexadecanoate	258.677	258.677	258.677	258.677	258.677	258.677	258.677	258.677	258.677	258.677	258.677	258.677	258.677	258.677	258.677	258.677	258.677	258.677	258.677	258.677	258.677	258.677	258.677	258.677	258.677	258.677	258.677	258.677	258.677	258.677	258.677	258.677	258.677	15400	16398	16247	10038	6763	10166	258.677	258.677	258.677	258.677	258.677	258.677	5700	5231	5769	258.677
4???-O-??-(6???-trans-p-coumaroyl)-glucopyranosyl okanin	13016	12936	13331	13260	13040	12492	5770	3211	5954	5972	6737	6395	258.491	258.491	258.491	2766	2831	258.491	258.491	258.491	258.491	258.491	258.491	258.491	258.491	258.491	258.491	258.491	258.491	258.491	11278	8606	9112	2755	2634	2763	7390	7415	7991	8065	10761	8507	5232	3182	3011	7330	7557	6602	14051
4,15,26-trihydroxy-1-oxa-4,9,15,20,26,31-hexazacyclotritriacontane-5,8,16,19,27,30-hexone	254.557	254.557	254.557	254.557	254.557	254.557	2715	254.557	254.557	254.557	254.557	254.557	254.557	254.557	2546	254.557	254.557	254.557	254.557	254.557	254.557	254.557	254.557	254.557	254.557	254.557	254.557	254.557	254.557	254.557	254.557	254.557	254.557	254.557	254.557	254.557	254.557	254.557	254.557	254.557	254.557	254.557	254.557	254.557	254.557	254.557	254.557	254.557	254.557
6-(1H-indol-3-ylmethyl)-9-methyl-3,15-di(propan-2-yl)-1,4,7,10,13,16-hexazabicyclo[16.3.0]henicosane-2,5,8,11,14,17-hexone	31255	27621	27456	33497	32425	32206	38832	38960	36315	38647	36854	34666	28133	32194	34277	30850	31677	31443	38010	40322	37824	35271	33347	33056	30087	45831	43120	40743	37342	39401	37580	39473	37950	47026	42770	42805	47440	44265	42674	48323	46620	41800	47322	37592	33961	36791	40143	39101	37727
3-[4,5-dihydroxy-6-(hydroxymethyl)-3-[3,4,5-trihydroxy-6-(hydroxymethyl)oxan-2-yl]oxyoxan-2-yl]oxy-5,7-dihydroxy-2-(4-hydroxyphenyl)chromen-4-one	261.244	261.244	261.244	261.244	261.244	261.244	261.244	261.244	261.244	261.244	261.244	261.244	261.244	261.244	261.244	261.244	261.244	261.244	261.244	261.244	261.244	261.244	261.244	261.244	261.244	261.244	261.244	261.244	261.244	261.244	261.244	261.244	261.244	261.244	261.244	261.244	261.244	261.244	261.244	261.244	261.244	261.244	261.244	261.244	261.244	261.244	261.244	261.244	261.244
Hesperidin	268959	223428	257490	253762	257346	275304	214464	206070	185757	309472	276809	270234	187437	194000	214200	324245	388336	373535	288655	276978	300667	375013	336671	350819	297072	391035	364102	231070	229080	227674	213371	193057	201418	305628	297769	308183	355769	337586	320912	365579	337832	324703	238164	206857	194957	576369	551510	548426	668205
NCGC00385509-01_C29H38O12_Methyl 2-(hexopyranosyloxy)-4-({6-[2-(4-hydroxyphenyl)ethyl]-4-oxotetrahydro-2H-pyran-2-yl}methyl)-3-vinyl-3,4-dihydro-2H-pyran-5-carboxylate	533	485	1293	79	103	84	7.90783	7.90783	7.90783	81	7.90783	7.90783	478	461	591	7.90783	7.90783	7.90783	7.90783	7.90783	7.90783	7.90783	7.90783	7.90783	7.90783	7.90783	7.90783	7.90783	7.90783	7.90783	7.90783	7.90783	7.90783	83	421	96	7.90783	7.90783	7.90783	7.90783	7.90783	7.90783	7.90783	7.90783	7.90783	412	459	7.90783	407
NCGC00347381-02!(3S,5S,8R,9S,10S,13R,14S,17R)-5,14-dihydroxy-13-methyl-17-(6-oxopyran-3-yl)-3-[(2R,3R,4S,5S,6R)-3,4,5-trihydroxy-6-(hydroxymethyl)oxan-2-yl]oxy-2,3,4,6,7,8,9,11,12,15,16,17-dodecahydro-1H-cyclopenta[a]phenanthrene-10-carbaldehyde	51257	61838	68552	51773	51745	51001	72314	59866	65054	60911	62808	66564	132839	158111	161154	60975	61789	57897	25857	24000	28623	90710	91012	87408	84314	60189	50089	62264	64291	65262	69816	64880	60684	91663	85616	77773	60623	60119	50293	45585	41064	33476	22034	17169	12651	90438	80417	86424	119365
NCGC00385791-01!	48865	50920	30960	27735	33269	32668	13215	14836	15421	22335	24729	23062	70384	68933	68402	26118	24399	24787	19137	18890	16853	47161	47018	48761	37432	41103	37266	25935	25263	26898	29988	27819	32660	53414	59372	56141	42546	41340	37470	23600	23492	23812	5978	5805	5879	57104	59325	57710	80349
NCGC00380197-01!2-[[2-(1,3-dicarboxypropyl)-6,6,9a-trimethyl-5-[(2E,4E,6E)-octa-2,4,6-trienoyl]oxy-1-oxo-4,5,5a,7,8,9-hexahydro-3H-benzo[e]isoindol-4-yl]amino]pentanedioic acid	33.5601	33.5601	33.5601	33.5601	33.5601	33.5601	5423	33.5601	33.5601	33.5601	33.5601	33.5601	5476	5300	2843	33.5601	33.5601	33.5601	33.5601	33.5601	33.5601	33.5601	33.5601	33.5601	33.5601	33.5601	33.5601	33.5601	33.5601	33.5601	33.5601	33.5601	33.5601	33.5601	33.5601	33.5601	33.5601	33.5601	33.5601	33.5601	33.5601	33.5601	33.5601	33.5601	33.5601	33.5601	33.5601	33.5601	33.5601
(15S,16Z,17S)-16-ethylidene-4-hydroxy-15-{[(2S,3R,4S,5S,6R)-3,4,5-trihydroxy-6-(hydroxymethyl)oxan-2-yl]oxy}-2,10,14,20-tetraoxatetracyclo[21.2.2.1?,?.0??,??]octacosa-1(25),3(28),4,6,12,23,26-heptaene-11,19-dione	50800	50120	49533	46641	52152	50448	70163	63814	60075	63990	64453	64754	67366	66672	65023	80741	80711	81265	64546	63540	64945	97327	92974	92819	94689	112127	107266	67512	66903	63070	50810	49818	50444	77543	78249	76073	91465	84585	82315	63607	59167	59049	48196	50168	46778	119829	122253	115421	133181
NCGC00381084-01_C31H36O12_8'-Acetoxy-2,2,2',9',13'-pentamethyl-6'-methylene-6,11',15',16'-tetraoxodihydro-4H-spiro[pyran-3,5'-[10,14,17]trioxapentacyclo[7.6.1.1~7,12~.0~1,12~.0~2,7~]heptadecan]-3'-yl (2E)-2-methyl-2-butenoate	257.149	257.149	257.149	257.149	257.149	257.149	257.149	257.149	257.149	257.149	257.149	257.149	257.149	257.149	257.149	257.149	257.149	257.149	257.149	257.149	257.149	257.149	257.149	257.149	257.149	257.149	257.149	257.149	257.149	257.149	257.149	257.149	257.149	257.149	257.149	257.149	257.149	257.149	257.149	257.149	257.149	257.149	257.149	257.149	257.149	257.149	257.149	257.149	257.149
Garcinolic Acid	109658	100547	99153	278458	277809	271663	351210	347727	345077	143572	134948	126528	93887	65414	269194	23098	21799	24869	34791	31037	31119	84549	80282	74913	48604	47509	48029	29504	26275	26686	318792	317680	314419	150547	149516	143745	109376	105476	80980	53022	45908	43396	43022	40723	37124	263368	267066	262741	96655
NCGC00380876-01_C29H38O14_Methyl 1,4-bis(beta-D-glucopyranosyloxy)-3-(3-methyl-2-buten-1-yl)-2-naphthoate	252.928	252.928	252.928	252.928	252.928	252.928	252.928	252.928	252.928	252.928	252.928	252.928	252.928	252.928	252.928	252.928	252.928	252.928	252.928	252.928	252.928	2620	2529	252.928	2585	5632	5557	252.928	252.928	252.928	5379	2726	252.928	12236	10236	12854	3560	5348	252.928	252.928	252.928	252.928	252.928	252.928	252.928	18013	16515	16482	11726
Fucoxanthin	6097	2872	6060	6251	6834	6555	262.416	262.416	262.416	262.416	262.416	262.416	12902	12584	14396	9541	12734	10220	3431	3334	3279	34987	27874	31731	262.416	262.416	262.416	6707	3173	6188	22075	19925	19722	9430	6951	7596	7657	7248	6831	16224	10152	12985	13321	12256	10759	18261	16935	18159	31266
NCGC00169899-02!5-hydroxy-7-(4-hydroxyphenyl)-2-methyl-2-[[(2R,3R,4S,5S,6R)-3,4,5-trihydroxy-6-[[(2R,3R,4R,5R,6S)-3,4,5-trihydroxy-6-methyloxan-2-yl]oxymethyl]oxan-2-yl]oxymethyl]pyrano[3,2-g]chromen-6-one	272.749	272.749	272.749	272.749	272.749	272.749	272.749	272.749	272.749	272.749	272.749	272.749	272.749	272.749	272.749	15678	13779	13706	15363	15738	14879	25300	22919	20685	35053	39840	35472	3086	3618	2727	21072	22881	22454	28766	23297	22855	12600	12448	11045	25688	25466	26375	14005	11261	11201	40794	42946	42224	51271
STACHYOSE	10.1239	10.1239	10.1239	10.1239	10.1239	10.1239	10.1239	10.1239	10.1239	10.1239	10.1239	10.1239	10.1239	10.1239	10.1239	10.1239	10.1239	10.1239	10.1239	10.1239	10.1239	10.1239	10.1239	10.1239	10.1239	10.1239	10.1239	10.1239	10.1239	10.1239	10.1239	10.1239	10.1239	10.1239	10.1239	10.1239	10.1239	10.1239	10.1239	10.1239	10.1239	10.1239	10.1239	10.1239	10.1239	10.1239	10.1239	10.1239	10.1239
NCGC00380703-01_C29H48ClN5O8_Pyrrolo[1,2-d][1,4,7,10,13,16]oxapentaazacyclononadecine-1,4,7,10,14,17(11H,16H)-hexone, 16-(3-chloro-2-hydroxypropyl)dodecahydro-5,8,9-trimethyl-6-(1-methylethyl)-3-(1-methylpropyl)-	8.05267	81	8.05267	8.05267	8.05267	8.05267	8.05267	8.05267	8.05267	8.05267	8.05267	8.05267	8.05267	8.05267	8.05267	16144	15812	15069	8.05267	8.05267	8.05267	57412	54328	51456	7048	14088	13647	8556	11109	10726	22168	19538	18531	10628	10361	9885	10389	10918	9798	1150	1386	1154	8.05267	8.05267	8.05267	21207	21609	17740	27049
[2-[4-hydroxy-2,5-bis(hydroxymethyl)-3-(2-methylpropanoyloxy)oxolan-2-yl]oxy-6-(hydroxymethyl)-4,5-bis(2-methylpropanoyloxy)oxan-3-yl] decanoate	21922	20792	22609	23133	21932	20194	26001	24487	28015	24878	21241	20573	29878	31965	29666	10730	10366	11608	15126	15125	16320	19414	22070	19837	11478	13638	12081	19842	19141	22342	19819	19289	17442	27655	26978	23893	26729	25694	21411	11581	11424	9667	6568	9576	6140	23008	26701	29730	20511
NCGC00380457-01!	252.929	252.929	252.929	252.929	252.929	252.929	252.929	252.929	252.929	252.929	252.929	252.929	252.929	252.929	252.929	252.929	252.929	252.929	252.929	252.929	252.929	252.929	252.929	252.929	252.929	252.929	252.929	252.929	252.929	252.929	252.929	252.929	252.929	252.929	252.929	252.929	252.929	252.929	252.929	252.929	252.929	252.929	252.929	252.929	252.929	252.929	252.929	252.929	252.929
[(2R,3S,4S,5R,6S)-6-[4-[6-[4-[(2S,3R,4S,5S,6R)-6-(acetyloxymethyl)-3,4,5-trihydroxyoxan-2-yl]oxy-3-methoxyphenyl]-1,3,3a,4,6,6a-hexahydrofuro[3,4-c]furan-3-yl]-2-methoxyphenoxy]-3,4,5-trihydroxyoxan-2-yl]methyl acetate	71927	62719	63352	53553	55224	57026	126886	123057	121728	99718	96917	94780	83867	82856	79219	114704	102115	102361	108190	115996	112243	290469	264138	255493	273297	288180	289932	186409	190223	188700	111564	120291	115288	237457	214981	225000	216248	205834	192376	35490	37828	111660	125443	127237	123018	180497	186566	174078	285935
(2S,3R,4R,5R,6S)-2-{[(2R,3R,4S,5S,6R)-2-{[(2R,5S,7R,8S,10R,11R,14S,15R,16R)-5,16-dihydroxy-2,6,6,10,11-pentamethyl-14-(6-methylhepta-2,5-dien-2-yl)tetracyclo[8.7.0.0?,?.0??,??]heptadecan-8-yl]oxy}-4,5-dihydroxy-6-(hydroxymethyl)oxan-3-yl]oxy}-6-methyloxane-3,4,5-triol	142013	170500	175380	215791	130254	343467	79304	171427	127400	461544	264444	252626	285721	163960	184881	559712	150703	268059	262078	258828	255762	468712	419298	373643	4519.47	4519.47	62549	205381	307547	323070	252528	252510	369175	169442	134175	184307	153840	153591	186846	165122	181236	234583	211101	209564	139706	112571	106747	101665	154321
NCGC00381215-01_C36H48O19_beta-D-Glucopyranoside, 2-(3,4-dimethoxyphenyl)ethyl 3-O-(6-deoxy-alpha-L-mannopyranosyl)-4-O-[(2E)-3-(3,4-dihydroxyphenyl)-1-oxo-2-propen-1-yl]-6-O-[(2S,3R,4R)-tetrahydro-3,4-dihydroxy-4-(hydroxymethyl)-2-furanyl]-	263.653	263.653	263.653	263.653	263.653	263.653	263.653	263.653	263.653	263.653	263.653	263.653	263.653	263.653	263.653	2637	2661	2678	17122	17419	17272	263.653	263.653	263.653	263.653	263.653	263.653	263.653	263.653	263.653	10848	10322	7529	34563	41143	35695	16956	18360	18642	18415	21281	18640	2772	5255	2813	16434	14504	17419	16490
3-(1H-indol-3-ylmethyl)-6,18-dimethyl-9-(2-methylpropyl)-12-(1-phenylethyl)-15-propan-2-yl-1,4,7,10,13,16,19-heptazacyclotricosane-2,5,8,11,14,17,20-heptone	4555	5915	3615	7.88141	7.88141	7.88141	7.88141	7.88141	7.88141	7.88141	7.88141	7.88141	7.88141	7.88141	7.88141	7.88141	7.88141	7.88141	7.88141	7.88141	7.88141	7.88141	7.88141	7.88141	103	107	123	7.88141	7.88141	7.88141	7.88141	7.88141	7.88141	150	97	134	89	93	96	84	121	7.88141	7.88141	7.88141	7.88141	134	123	159	124
NCGC00386080-01![3-methyl-1-[3-methyl-1-[3-methyl-1-[3-methyl-1-oxo-1-(2,3,4,5,6-pentahydroxyhexoxy)pentan-2-yl]oxy-1-oxopentan-2-yl]oxy-1-oxopentan-2-yl]oxy-1-oxopentan-2-yl] 2-hydroxy-3-methylpentanoate	3389	1840	1915	8.4843	8.4843	321	14315	18353	16630	12958	12491	9770	28180	26807	30126	15224	12291	14507	8.4843	85	8.4843	46019	43270	40266	20692	21769	22136	17067	20613	19622	8958	26746	5489	8379	27554	26975	15989	13837	10417	1927	1515	1798	324	319	89	26760	27330	27155	47055
NCGC00385587-01![3-hydroxy-3-[(4-hydroxyphenyl)methyl]-4-oxo-4-[[4-[3,4,5-trihydroxy-6-(hydroxymethyl)oxan-2-yl]oxyphenyl]methoxy]butan-2-yl] 3-acetyloxy-2-hydroxy-2-[(4-hydroxyphenyl)methyl]butanoate	640023	578549	589640	324244	325333	334321	593580	608752	587326	466678	475106	452662	631098	602389	613023	386665	334902	343822	383044	401786	394492	568008	516918	513049	642150	743059	735789	468604	466951	465270	551500	593600	598136	615324	587015	588125	553464	542137	492509	680797	676553	640064	318956	322160	312146	670685	674660	661213	603803
(2S,3S,4S,5R,6R)-6-[[(2S,3R,4R,6aR,6bS,8aS,14bR)-2-hydroxy-4-(hydroxymethyl)-4,6a,6b,11,11,14b-hexamethyl-8a-[(2S,3R,4S,5S,6R)-3,4,5-trihydroxy-6-(hydroxymethyl)oxan-2-yl]oxycarbonyl-1,2,3,4a,5,6,7,8,9,10,12,12a,14,14a-tetradecahydropicen-3-yl]oxy]-3,4,5-trihydroxyoxane-2-carboxylic acid	256.058	256.058	256.058	256.058	256.058	256.058	256.058	256.058	256.058	256.058	256.058	256.058	256.058	256.058	2561	256.058	256.058	256.058	256.058	256.058	256.058	2801	2692	2643	256.058	256.058	256.058	256.058	256.058	256.058	256.058	256.058	256.058	256.058	256.058	256.058	256.058	256.058	256.058	256.058	256.058	256.058	256.058	256.058	256.058	256.058	256.058	256.058	5929
(2R,3S,4S,5R,6R)-2-(hydroxymethyl)-6-[[(2R,3S,4S,5R,6S)-3,4,5-trihydroxy-6-[(2S)-2-[(3S,8R,10R,12R,14R,17S)-12-hydroxy-4,4,8,10,14-pentamethyl-3-[(2R,3R,4S,5S,6R)-3,4,5-trihydroxy-6-(hydroxymethyl)oxan-2-yl]oxy-2,3,5,6,7,9,11,12,13,15,16,17-dodecahydro-1H-cyclopenta[a]phenanthren-17-yl]-6-methylhept-5-en-2-yl]oxyoxan-2-yl]methoxy]oxane-3,4,5-triol	20924	17886	17989	10114	10674	7461	20462	23927	20317	19664	17724	16480	16152	13901	16363	15437	19465	16318	11066	12560	15219	33685	31130	28870	18030	25809	25291	26126	25764	25297	33267	28748	28634	26723	25638	25327	30434	29597	20602	42933	39219	36503	21167	21604	20294	34608	36550	40566	40997
[truncated: 76 more columns]
