# Supplementary material for: Thermal stress-induced metabolic reprogramming in two hard coral species
Source: iScience. 2026 Jun 8;29(6):116207. doi: 10.1016/j.isci.2026.116207 (PMC13259630; doi:10.1016/j.isci.2026.116207)
Supplement: Table S3. VIP markers related to PLS-DA models [file mmc4.xlsx]

## Sheet: Foglio1
Pocillopora damicornis PLS-DA model				Stylophora pistillata PLS-DA model
Var. Sec. ID:1	M1.VIP[7]	M1.VIP[7]cvSE * 2.44693		Primary ID	M1.VIP[7]	M1.VIP[7]cvSE * 2.44693
methyl 2-benzamido-3-phenylpropanoate	1.25522	0.34087		N6-(DELTA2-ISOPENTENYL)-ADENINE	1.35504	0.363308
(4aS)-6,7-dihydroxy-1,1,4a-trimethyl-3,4,10,10a-tetrahydro-2H-phenanthren-9-one	1.50259	0.453705		NCGC00095966-03!4-hydroxy-9-(3,4,5-trimethoxyphenyl)-5a,6,8a,9-tetrahydro-5H-[2]benzofuro[5,6-f][1,3]benzodioxol-8-one	1.56072	1.00689
(3S,6R,6aS,7S)-6,6a,7,8-tetrahydroxy-3-methyl-3,4,5,6,7,12a-hexahydro-2H-benzo[a]anthracene-1,12-dione	1.06	0.0992852		Cycloveratrylene	1.08328	0.595419
8-acetamido-2-methyl-7-oxononanoic acid	1.03213	0.100562		PHYSOSTIGMINE SALICYLATE	1.18264	0.358411
astilbin	1.01831	0.154124		DEOXYCYTIDINE	1.02279	0.106499
4-methoxy-9-(2-methylbut-3-en-2-yl)furo[3,2-g]chromen-7-one	1.17012	0.257727		Glucocheirolin	1.04057	0.107201
NCGC00380867-01_C27H46O9_9,12,15-Octadecatrienoic acid, 3-(hexopyranosyloxy)-2-hydroxypropyl ester, (9Z,12Z,15Z)-	1.11894	0.291668		9,11,12a-trihydroxy-2,3-dimethoxy-8-(3-methylbut-2-enyl)-6,6a-dihydrochromeno[3,4-b]chromen-12-one	1.01671	0.163426
carviolin	1.32949	0.210037		AVOCADYNE	1.12203	0.303062
NCGC00380724-01_C28H47NO8_(3R,5R,6S,7S,9R,11E,13S,14R)-14-Ethyl-13-hydroxy-3,5,7,9,13-pentamethyl-2,4,10-trioxooxacyclotetradec-11-en-6-yl 3,4,6-trideoxy-3-(dimethylamino)-D-xylo-hexopyranoside	1.16133	0.298385		1-cyclopropyl-6,7-difluoro-1,4-dihydro-8-methoxy-4-oxo-3-Quinoline-3-carboxylic acid	1.00534	0.336056
Famotidine	1.0502	0.20277		berberine chloride	1.13246	0.0353859
NCGC00347846-02_C30H38N2O5_(1E)-6-Hydroxy-12-(1H-indol-3-ylmethyl)-7-methoxy-4,13,13a-trimethyl-5,6,7,8,12,12a,13,13a,14a,14b-decahydro-3H-cycloundeca[d]oxireno[f]isoindole-9,10(4H,11H)-dione	1.18003	0.371849		aspernigrin A	1.32897	0.61458
Hieracin	1.28805	0.229239		NCGC00380197-01!2-[[2-(1,3-dicarboxypropyl)-6,6,9a-trimethyl-5-[(2E,4E,6E)-octa-2,4,6-trienoyl]oxy-1-oxo-4,5,5a,7,8,9-hexahydro-3H-benzo[e]isoindol-4-yl]amino]pentanedioic acid	1.33015	0.427409
dihydroalbocycline	1.03121	0.105101		Griseofulvic Acid	1.065	0.418404
TAURINE	1.17464	0.179565		Isotectorigenin, 7-Methyl Ether	1.31642	0.161476
UROCANATE	1.37145	0.239945		abietic acid	1.21181	0.176006
PURINE	1.43181	0.263794		ETHANOLAMINE PHOSPHATE	1.2542	0.245595
2-hydroxy-6-pentadecylbenzoic acid	1.30466	0.600704		4-[[4-hydroxy-2-(2-methylpropyl)-1-oxo-3,3a-dihydro-2H-imidazo[1,2-a]indol-4-yl]methyl]-1-methyl-2,4-dihydro-1H-pyrazino[2,1-b]quinazoline-3,6-dione	1.08635	0.17124
GUANOSINE 3',5'-CYCLIC MONOPHOSPHATE	1.25388	0.471554		3-hydroxy-1a,5-bis(hydroxymethyl)-5,6b-dimethyl-1,3,3a,4,6,6a-hexahydrocyclopropa[e]inden-2-one	1.33787	0.588275
D-GLUCURONIC ACID	1.02551	0.0623668		Mannitol	1.39404	0.430564
9,11,12a-trihydroxy-2,3-dimethoxy-8-(3-methylbut-2-enyl)-6,6a-dihydrochromeno[3,4-b]chromen-12-one	1.08004	0.182757		4-PYRIDOXATE	1.60223	0.289307
2-[(2-hydroxy-3-methylbutanoyl)amino]-4-methylpentanoic acid	1.01768	0.223189		albocycline	1.39507	0.599851
3-(2-hydroxy-4-methoxy-6-methylphenoxy)-5-methylbenzene-1,2-diol	1.06213	0.147258		(3R,5R)-7-[(1S,2S,8S,8aR)-2-methyl-8-(2-methylbutanoyloxy)-1,2,6,7,8,8a-hexahydronaphthalen-1-yl]-3,5-dihydroxyheptanoic acid	1.44088	0.308039
Acacetin	1.23524	0.166338		Tetrahydrosappanone A Trimethyl Ether	1.42686	0.267109
3-[(3R,5S,10R,13R,14S,17R)-5,14-dihydroxy-10,13-dimethyl-3-[(2R,3R,4S,5S,6R)-3,4,5-trihydroxy-6-(hydroxymethyl)oxan-2-yl]oxy-2,3,4,6,7,8,9,11,12,15,16,17-dodecahydro-1H-cyclopenta[a]phenanthren-17-yl]-2H-furan-5-one	1.00747	0.493069		UROCANATE	1.37974	0.420515
Isotectorigenin, 7-Methyl Ether	1.32242	0.216958		(+)-Dihydrokavain	1.14508	0.213501
Citrazinc acid	1.2102	0.434702		NCGC00385668-01_C21H24O8_4-[(E)-2-(3-Hydroxy-5-methoxyphenyl)vinyl]phenyl beta-D-glucopyranoside	1.20962	0.289409
ONONETIN	1.13044	0.229296		naringenin	1.43332	0.390772
Pesticide5_Fipronil_C12H4Cl2F6N4OS_5-Amino-1-[2,6-dichloro-4-(trifluoromethyl)phenyl]-4-[(trifluoromethyl)sulfinyl]-1H-pyrazole-3-carbonitrile	1.23978	0.177589		Plumbagin	1.26126	0.453476
D-GLUCOSAMINE 6-PHOSPHATE	1.1715	0.352642		PURINE	1.1906	0.677308
curvularin	1.32644	0.482184		2-(2-hydroxy-6-methylhept-5-en-2-yl)-7-(3-methylbut-2-enyl)-2,3-dihydro-1-benzofuran-5-carboxylic acid	1.16397	0.317644
Quebrachitol	1.13372	0.273754		5-acetyl-2,6-dimethyl-2,3-dihydro-1H-pyridin-4-one	1.25981	0.539
Caffeine	1.1343	0.272761		Ovalitenin B	1.3753	0.674731
[(2E,6Z,10Z)-7,11-bis(acetyloxymethyl)-3,15-dimethylhexadeca-2,6,10,14-tetraenyl] acetate	1.16628	0.27231		OUABAIN	1.40262	0.463654
4-hydroxy-3-[(2E)-4-hydroxy-3,7-dimethylocta-2,6-dienyl]-5-[(E)-4-hydroxy-3-methylbut-2-enyl]benzoic acid	1.22527	0.364151		N-(2-Furoyl)glycine	1.33051	0.575916
Meglutol	1.30651	0.179637		HYDRANGENOSIDE C	1.37457	0.188019
Pangamic Acid Sodium	1.21343	0.356542		NCGC00380686-01_C20H26O6_	1.17572	0.401681
5-[5-(acetyloxymethyl)-1,2,4a-trimethyl-7-oxo-3,4,8,8a-tetrahydro-2H-naphthalen-1-yl]-3-methylpentanoic acid	1.29509	0.285198		2-[(2-hydroxy-3-methylbutanoyl)amino]-4-methylpentanoic acid	1.05561	0.325193
HYPOTAURINE	1.28437	0.5563		3-[(3R,5S,10R,13R,14S,17R)-5,14-dihydroxy-10,13-dimethyl-3-[(2R,3R,4S,5S,6R)-3,4,5-trihydroxy-6-(hydroxymethyl)oxan-2-yl]oxy-2,3,4,6,7,8,9,11,12,15,16,17-dodecahydro-1H-cyclopenta[a]phenanthren-17-yl]-2H-furan-5-one	1.21187	0.248265
ADENOSINE 3',5'-CYCLIC MONOPHOSPHATE	1.34373	0.296528		(1S,3S)-1-[[(2S,3R,4S)-3-ethenyl-5-methoxycarbonyl-2-[(2S,3R,4S,5S,6R)-3,4,5-trihydroxy-6-(hydroxymethyl)oxan-2-yl]oxy-3,4-dihydro-2H-pyran-4-yl]methyl]-2,3,4,9-tetrahydro-1H-pyrido[3,4-b]indole-3-carboxylic acid	1.19485	0.179691
Garcinolic Acid	1.35397	0.233633		5-[2-(furan-3-yl)ethyl]-8-hydroxy-5,6,8a-trimethyl-3,4,4a,6,7,8-hexahydronaphthalene-1-carboxylic acid	1.07361	0.239243
4???-O-??-(6???-trans-p-coumaroyl)-glucopyranosyl okanin	1.07307	0.141515		NCGC00385509-01_C29H38O12_Methyl 2-(hexopyranosyloxy)-4-({6-[2-(4-hydroxyphenyl)ethyl]-4-oxotetrahydro-2H-pyran-2-yl}methyl)-3-vinyl-3,4-dihydro-2H-pyran-5-carboxylate	1.29684	0.351242
(Z)-2-octylpent-2-enedioic acid	1.19979	0.564539		Quercetin	1.15898	0.262432
berberine chloride	1.3101	0.255747		lamalbid	1.0067	0.424847
1,7-bis(4-hydroxyphenyl)-5-[(2R,3R,4S,5S,6R)-3,4,5-trihydroxy-6-(hydroxymethyl)oxan-2-yl]oxyheptan-3-one	1.23504	0.110158		2-methoxy-5-methyl-3-(2-methylbut-3-en-2-yl)chromen-4-one	1.11433	0.28839
3,8'-Biapigenin	1.49368	0.327093		[(3S,4R,5S)-5-[(2S,3R,4S,5S,6R)-4,5-dihydroxy-6-(hydroxymethyl)-2-(4-hydroxyphenoxy)oxan-3-yl]oxy-3,4-dihydroxyoxolan-3-yl]methyl 4-hydroxybenzoate	1.06644	0.131601
NCGC00384950-01!19-hydroxy-18-[3,4,5-trihydroxy-6-(hydroxymethyl)oxan-2-yl]oxyicosanoic acid	1.26473	0.238855		2-[(2S,4aR,8aS)-2-hydroxy-4a-methyl-8-methylidene-3,4,5,6,7,8a-hexahydro-1H-naphthalen-2-yl]prop-2-enoic acid	1.07919	0.392559
Griseofulvic Acid	1.27884	0.380155		NCGC00380497-01_C27H36O6_1-Naphthalenecarboxylic acid, 8-(benzoyloxy)decahydro-7-hydroxy-5-[(3Z)-5-hydroxy-3-methyl-3-penten-1-yl]-1,4a-dimethyl-6-methylene-	1.01845	0.261022
(1R,9S,10S)-3,4-dihydroxy-11,11-dimethyl-5-(propan-2-yl)-16-oxatetracyclo[7.5.2.0?,??.0?,?]hexadeca-2(7),3,5-triene-8,15-dione	1.2904	0.280795		(E)-1-[3-[(2,3-dihydroxyphenyl)methyl]-2,4-dihydroxy-6-methoxyphenyl]-3-phenylprop-2-en-1-one	1.15138	0.507682
NCGC00384565-01!6-hydroxy-8-(7-hydroxy-2-oxochromen-8-yl)-7-[3,4,5-trihydroxy-6-(hydroxymethyl)oxan-2-yl]oxychromen-2-one	1.00452	0.597552		1,4a-dimethyl-9-oxo-7-propan-2-yl-3,4,10,10a-tetrahydro-2H-phenanthrene-1-carboxylic acid	1.08673	0.41489
6,10a-dihydroxy-4-(hydroxymethyl)-4,7,11b-trimethyl-1,2,3,4a,5,6,6a,7,11,11a-decahydronaphtho[2,1-f][1]benzofuran-9-one	1.19201	0.653146		DETHIOBIOTIN	1.2023	0.257656
GUANOSINE 5'-MONOPHOSPHATE	1.34433	0.34462		NCGC00169695-02_C27H36O11_[2-(3,4-Dimethoxyphenyl)-5-(3-hydroxypropyl)-7-methoxy-2,3-dihydro-1-benzofuran-3-yl]methyl hexopyranoside	1.24539	0.264162
Deoxyuridine	1.10282	0.257259		(2S,3R,5S,9R)-2,3-dihydroxy-14-(hydroxymethyl)-5,9-dimethyl-14-{[(2S,3R,4S,5S,6R)-3,4,5-trihydroxy-6-(hydroxymethyl)oxan-2-yl]oxy}tetracyclo[11.2.1.0?,??.0?,?]hexadecane-5-carboxylic acid	1.07984	0.141902
Glucocheirolin	1.29438	0.166456		3-(1H-indol-3-ylmethyl)-6,18-dimethyl-9-(2-methylpropyl)-12-(1-phenylethyl)-15-propan-2-yl-1,4,7,10,13,16,19-heptazacyclotricosane-2,5,8,11,14,17,20-heptone	1.2477	0.180939
6-acetyloxy-7-ethenyl-1,4a,7-trimethyl-3,4,4b,5,6,8,10,10a-octahydro-2H-phenanthrene-1-carboxylic acid	1.25453	0.203625		Hydrocortisone	1.10162	0.811807
HYDRANGENOSIDE C	1.49779	0.200029
methyl 5,6-diacetyloxy-10-hydroxy-2,4b,7,7,10a,12a-hexamethyl-12-methylidene-1,4,8-trioxo-4a,5,6,6a,9,10,10b,11-octahydronaphtho[1,2-h]isochromene-2-carboxylate	1.31405	0.189293
Hypoxanthine	1.09446	0.122748
NCGC00380686-01_C20H26O6_	1.11065	0.172059
INOSINE 5'-PHOSPHATE	1.24551	0.148434
2-hydroxy-6-[(8Z,11Z)-pentadeca-8,11,14-trienyl]benzoic acid	1.22975	0.342774
(2S,3R,5S,9R)-2,3-dihydroxy-14-(hydroxymethyl)-5,9-dimethyl-14-{[(2S,3R,4S,5S,6R)-3,4,5-trihydroxy-6-(hydroxymethyl)oxan-2-yl]oxy}tetracyclo[11.2.1.0?,??.0?,?]hexadecane-5-carboxylic acid	1.16321	0.403329
ADENINE	1.07962	0.212711
3-[2-(6,7-dihydroxy-1,2,4a-trimethylspiro[3,4,6,7,8,8a-hexahydro-2H-naphthalene-5,2'-oxirane]-1-yl)ethyl]-2-hydroxy-2H-furan-5-one	1.08314	0.539566
1-(3-ethyl-2,4-dihydroxy-6-methoxyphenyl)butan-1-one	1.22782	0.475577
Phomalone	1.156	0.171412
2-(3-hydroxy-5-methoxyphenoxy)-6-(hydroxymethyl)oxane-3,4,5-triol	1.26617	0.302752
(4,7,7-trimethyl-3-bicyclo[2.2.1]heptanyl) (E)-3-(4-hydroxy-3-methoxyphenyl)prop-2-enoate	1.22269	0.504542
2-Hydroxy-3,4-Dimethoxybenzoic Acid	1.56624	0.198886
7-[(6-hydroxy-5,5,8a-trimethyl-2-methylidene-3,4,4a,6,7,8-hexahydro-1H-naphthalen-1-yl)methoxy]chromen-2-one	1.17524	0.297502
NCGC00384578-01!5-[5-(acetyloxymethyl)-1,2,4a-trimethyl-7-oxo-3,4,8,8a-tetrahydro-2H-naphthalen-1-yl]-3-methylpentanoic acid	1.59174	0.423522
Palmitoylcarnitine	1.03453	0.383754
NCGC00179907-02!3-(2,5-dihydroxy-6-methyl-3-propan-2-ylphenyl)-2-methyl-5-propan-2-ylbenzene-1,4-diol	1.00845	0.111495
Oxytetracycline	1.13204	0.273907
NCGC00381215-01_C36H48O19_beta-D-Glucopyranoside, 2-(3,4-dimethoxyphenyl)ethyl 3-O-(6-deoxy-alpha-L-mannopyranosyl)-4-O-[(2E)-3-(3,4-dihydroxyphenyl)-1-oxo-2-propen-1-yl]-6-O-[(2S,3R,4R)-tetrahydro-3,4-dihydroxy-4-(hydroxymethyl)-2-furanyl]-	1.10737	0.192797
3-[3-[(2E)-3,7-dimethylocta-2,6-dienyl]-4-hydroxyphenyl]-7-hydroxychromen-4-one	1.17747	0.512155
NCGC00381066-01_C26H38O8_1H-Naphtho[1,2-c]pyran-7-propanoic acid, dodecahydro-8-(1-hydroxy-1-methylethyl)-3-(methoxycarbonyl)-3,4a,7,10a-tetramethyl-5-methylene-1,4-dioxo-	1.25882	0.595991
Umbelliferone	1.2042	0.292747
(2R)-8-ethyl-7-hydroxy-5-methoxy-2-methyl-2,3-dihydrochromen-4-one	1.21371	0.181158
(E,2S,3R)-5-[3-hydroxy-2-(hydroxymethyl)phenyl]pent-4-ene-2,3-diol	1.14105	0.268892
(1S,3R,17S,19S)-3-hydroxy-9,9,16,16-tetramethyl-8-oxa-14,23,25-triazaheptacyclo[17.5.2.0?,??.0?,??.0?,??.0?,??.0??,??]hexacosa-4,6,10,12,14-pentaene-24,26-dione	1.3313	0.378018
Ilicicolin A	1.44893	0.233063
(E)-5-[(1S,4aR,8aR)-2-formyl-5,5,8a-trimethyl-1,4,4a,6,7,8-hexahydronaphthalen-1-yl]-3-(acetyloxymethyl)pent-2-enoic acid	1.02709	0.0770597
2-[4a-methyl-8-methylidene-4-(3-methylpentanoyloxy)-1,2,3,4,5,6,7,8a-octahydronaphthalen-2-yl]prop-2-enoic acid	1.21399	0.390458
NCGC00380882-01!5-chloro-2,4-dihydroxy-6-methyl-3-[(E)-3-methyl-5-[(1S,2R,6R)-1,2,6-trimethyl-3-oxocyclohexyl]pent-2-enyl]benzaldehyde	1.19527	0.129138
NCGC00380230-01_C26H40O9_2,4a,6-Trihydroxy-8-isopropyl-1,1-dimethyl-2,3,4,4a,5,10,11,11a-octahydro-1H-dibenzo[a,d][7]annulen-7-yl beta-D-glucopyranoside	1.03625	0.160067
NCGC00169695-02_C27H36O11_[2-(3,4-Dimethoxyphenyl)-5-(3-hydroxypropyl)-7-methoxy-2,3-dihydro-1-benzofuran-3-yl]methyl hexopyranoside	1.19405	0.392918
3-(5-hydroxy-2,2,7,8-tetramethyl-6-oxo-7,8-dihydropyrano[3,2-g]chromen-10-yl)hexanoic acid	1.1383	0.202284
2,4-diacetylphloroglucinol	1.0224	0.190253
1,7-bis(3,4-dihydroxyphenyl)heptan-3-yl acetate	1.24257	0.159538
