# Supplementary material for: Thermal stress-induced metabolic reprogramming in two hard coral species
Source: iScience. 2026 Jun 8;29(6):116207. doi: 10.1016/j.isci.2026.116207 (PMC13259630; doi:10.1016/j.isci.2026.116207)
Supplement: Table S4. Chemically enriched metabolites, deriving from ChemRICH analysis [file mmc5.xlsx]

## Sheet: Foglio1
Pocillopora damicornis (240h vs C)
Cluster name	Cluster size	p-values	FDR	Key compound	Altered metabolites	Increased	Decreased	Increased ratio	Altered Ratio
amino acids	4	2.2e-20	3.7e-20	1-AMINOCYCLOPROPANE-1-CARBOXYLATE	4	4	0	1	1
glucosides	4	2.2e-20	3.7e-20	[(2R,3S,4S,5R,6S)-6-(3,4-dihydroxybenzoyl)oxy-3,4,5-trihydroxyoxan-2-yl]methyl 3,4-dihydroxybenzoate	4	4	0	1	1
dipeptides	3	7.8e-16	1.2e-15	Prolylyphenylalanine	3	3	0	1	1
flavonoids	11	2.2e-20	3.7e-20	Phomalone	11	9	2	0.8	1
sesquiterpenes	4	6.1e-14	8.7e-14	Arnicolide D	4	3	1	0.8	1
coumarins	3	2.2e-20	3.7e-20	Umbelliferone	3	2	1	0.7	1
lignans	3	1.6e-13	1.9e-13	epiyangambin	3	2	1	0.7	1
stilbenes	3	1.4e-09	1.5e-09	isorhapontin	3	2	1	0.7	1
chalcones	8	7.3e-14	9.6e-14	(2R)-8-ethyl-7-hydroxy-5-methoxy-2-methyl-2,3-dihydrochromen-4-one	8	4	4	0.5	1
cinnamates	5	2.2e-20	3.7e-20	[(2R,3S,4S,5R,6R)-6-[1,7-bis(3,4-dihydroxyphenyl)-5-oxoheptan-3-yl]oxy-3,4,5-trihydroxyoxan-2-yl]methyl (E)-3-(3,4-dimethoxyphenyl)prop-2-enoate	5	2	3	0.4	1
isoflavones	7	2.2e-20	3.7e-20	3-(5-hydroxy-2,2,7,8-tetramethyl-6-oxo-7,8-dihydropyrano[3,2-g]chromen-10-yl)hexanoic acid	7	3	4	0.4	1
hydroquinones	3	2.2e-20	3.7e-20	(E,2S,3R)-5-[3-hydroxy-2-(hydroxymethyl)phenyl]pent-4-ene-2,3-diol	3	1	2	0.3	1
sesquiterpenes, eudesmane	3	2.2e-20	3.7e-20	5-[5-(acetyloxymethyl)-1,2,4a-trimethyl-7-oxo-3,4,8,8a-tetrahydro-2H-naphthalen-1-yl]-3-methylpentanoic acid	3	1	2	0.3	1
triterpenes	3	2.2e-20	3.7e-20	Pristimerin	3	1	2	0.3	1
iridoids	3	2.2e-08	2.2e-08	NCGC00381305-01_C24H32O12_Cyclopenta[c]pyran-4-carboxylic acid, 1-(beta-D-glucopyranosyloxy)-1,4a,5,6,7,7a-hexahydro-5,6-dihydroxy-7-methyl-, 2-(4-hydroxyphenyl)ethyl ester	3	1	2	0.3	1
diterpenes	5	2.2e-20	3.7e-20	NCGC00380230-01_C26H40O9_2,4a,6-Trihydroxy-8-isopropyl-1,1-dimethyl-2,3,4,4a,5,10,11,11a-octahydro-1H-dibenzo[a,d][7]annulen-7-yl beta-D-glucopyranoside	5	1	4	0.2	1
terpenes	3	9.5e-12	1.1e-11	NCGC00381066-01_C26H38O8_1H-Naphtho[1,2-c]pyran-7-propanoic acid, dodecahydro-8-(1-hydroxy-1-methylethyl)-3-(methoxycarbonyl)-3,4a,7,10a-tetramethyl-5-methylene-1,4-dioxo-	3	0	3	0	1
Stylophora pistillata (240h vs C)
Cluster name	Cluster size	p-values	FDR	Key compound	Altered metabolites	Increased	Decreased	Increased ratio	Altered Ratio
flavonoids	7	1.1e-16	1.4e-16	Kuwanon C	7	6	1	0.9	1
terpenes	4	2.2e-20	3.1e-20	Arnicolide D	4	3	1	0.8	1
lignans	3	2.2e-20	3.1e-20	NCGC00169695-02_C27H36O11_[2-(3,4-Dimethoxyphenyl)-5-(3-hydroxypropyl)-7-methoxy-2,3-dihydro-1-benzofuran-3-yl]methyl hexopyranoside	3	2	1	0.7	1
isoflavones	3	1.9e-15	2.1e-15	osajin	3	2	1	0.7	1
chalcones	6	2.2e-20	3.1e-20	2,6-dihydroxy-7-methoxy-1,1,4a-trimethyl-3,4,10,10a-tetrahydro-2H-phenanthren-9-one	6	2	4	0.3	1
phenols	3	2.2e-20	3.1e-20	[3-(13-methyltetradecyl)-5-sulfooxyphenyl] hydrogen sulfate	3	1	2	0.3	1
coumarins	6	2.2e-20	3.1e-20	[8,8-dimethyl-9-(3-methylbut-2-enoyloxy)-2-oxo-9,10-dihydropyrano[2,3-f]chromen-10-yl] 3-methylbut-2-enoate	6	1	5	0.2	1
flavanones	6	2.2e-20	3.1e-20	NCGC00380876-01_C29H38O14_Methyl 1,4-bis(beta-D-glucopyranosyloxy)-3-(3-methyl-2-buten-1-yl)-2-naphthoate	6	1	5	0.2	1
triterpenes	6	2.2e-20	3.1e-20	7-Deacetoxy-7-Oxokhivorin	6	1	5	0.2	1
monoterpenes	3	7.2e-14	7.2e-14	NCGC00380497-01_C27H36O6_1-Naphthalenecarboxylic acid, 8-(benzoyloxy)decahydro-7-hydroxy-5-[(3Z)-5-hydroxy-3-methyl-3-penten-1-yl]-1,4a-dimethyl-6-methylene-	3	0	3	0	1
